# Supplementary material for: Risk factors and predictive model for renal outcomes in autoimmune membranous nephropathy with and without acute kidney injury: a retrospective cohort study
Source: PeerJ. 2025 Apr 16;13:e19331. doi: 10.7717/peerj.19331 (PMC12009024; doi:10.7717/peerj.19331)
Supplement: Supplemental Information 1 [file peerj-13-19331-s001.csv]

seqn	aki_group	egfr_d40	esrd	scr_d	endpoint	time	sex	age	sbp	sbp_Bi	dbp	dbp_Bi	bmi	scr	eGFR	ua	tg	tcho	ldl	alb	hb	fib	urp_24h	c3	bld_Bi	HT	DB	acei_arb	gluc	imus	cni	mmf	ctx	cyc	mAb	pla2r_ab	pla2_10	pla2_32	pla2_100	pla2_320	glomer_scle	crescent_formation	til	ci	igg_situ_mtp_Bi	c3_situ_mtp_Bi	igg4_situ_mtp_Bi	pla2r_situ	pla2r_situ_mtp_1
1	0	0	0	0	0	28	1	73	121	0	84	1	26.84	71	96.89087803	189.7	2.01	7.11	1.68	36.5	109	5.54	1.9	0.915987562	1	0	0	0	1	1	1	0	0	0	0	1	0	1	0	0	0	0	3	2	1	1	1	1	0
2	0	0	0	0	0	87	1	58	111	0	63	0	23.62	71	107.6574687	445	1.44	10.43	7.36	20.4	136	3.49	4.3	0.92	0	1	0	1	1	1	1	0	0	0	0	1	0	0	0	1	0	0	3	2	1	1	1	1	0
3	1	0	0	0	0	62	0	51	127	0	76	0	22.58	58.4	107.9357595	368.8	1.56	8.59	6.19	20.6	134	4.33	1.3	0.85	0	0	0	1	1	1	1	0	1	1	0	0	0	0	0	0	1	0	3	3	1	1	1	0	0
4	1	1	0	1	1	61	1	22	144	1	87	1	21.26	57.7	178.1480216	376.7	2.11	7.94	6.4	18.8	140	3.15	2.98	0.77	0	0	0	1	0	1	1	0	0	0	0	1	0	0	1	0	0	0	3	2	1	1	0	0	0
5	1	1	1	0	1	61	1	73	136	1	74	0	23.69	102.8	61.9376266	296.2	3.71	9.84	6.64	18.6	123	4.44	3.88	0.68	0	1	1	1	1	1	1	0	0	0	0	1	0	0	1	0	1	0	3	3	1	1	1	1	0
6	0	0	0	0	0	61	0	41	112	0	78	0	25.78	62.5	106.6711699	406.9	1.56	4.6	2.68	41.3	105	2.69	1.12	1.26	0	0	0	1	1	1	1	0	0	0	0	1	0	0	1	0	0	0	3	2	1	1	1	1	1
7	1	0	0	1	1	61	0	75	155	1	86	1	31.24	55.4	97.19348228	396.2	2.19	6.35	4.17	24.7	114	3.7	7.21	0.95	0	1	0	1	1	1	1	0	0	0	0	1	0	0	0	1	0	0	3	2	1	1	1	1	1
8	1	1	1	0	1	31	1	54	122	0	76	0	29.07	155.7	42.84908783	389	2.65	7.78	5.06	18.2	109	7.11	12.52	0.83	0	0	0	1	1	1	1	0	0	0	0	1	0	0	0	1	0	0	6	4	1	1	1	1	1
9	0	0	0	0	0	60	1	26	123	0	82	1	17.99	84	109.9982812	364.2	1.28	7.18	6.1	20.7	126	4.35	2.85	0.72	0	0	0	1	0	1	1	0	0	0	0	1	0	0	1	0	0	0	3	2	1	1	1	1	1
10	0	0	0	0	0	60	0	27	134	1	100	1	22.95	61.5	120.0125062	257.3	3.11	11.04	7.52	21.7	135	3.7	6.63	0.77	0	1	0	1	1	1	1	0	0	0	1	0	0	0	0	0	0	0	3	2	1	1	1	1	1
11	0	0	0	1	1	60	1	31	129	0	78	0	26.64	70.4	131.483257	445.1	1.58	6.88	5.02	24.6	158	2.48	1.74	0.78	0	0	0	1	0	0	0	0	0	0	0	0	0	0	0	0	0	0	6	4	1	1	1	1	0
12	1	1	1	0	1	60	1	63	133	1	80	1	28.04	76.4	95.12657922	435.1	5.59	11.86	7.86	21.6	122	3.37	5.96	0.81	0	0	0	1	1	1	1	0	0	0	0	1	0	1	0	0	0	0	3	2	1	0	1	1	0
13	1	0	0	0	0	60	1	55	71	0	49	0	20.62	85.6	87.70149179	373	1.02	8.23	5.71	22.8	120	4.33	2.96	1.06	0	1	0	0	1	1	1	0	0	0	0	1	0	0	1	0	0	0	2	1	1	0	1	0	0
14	0	0	0	0	0	60	1	49	138	1	85	1	24.22	73.6	109.8037048	425.2	10.02	6.57	1.73	35.4	155	3.51	1.61	0.89	0	1	0	1	0	0	0	0	0	0	0	1	1	0	0	0	1	0	3	3	1	1	1	0	0
15	0	0	0	0	0	60	1	33	120	0	70	0	35.83	87	100.3703686	447	1.96	9.07	7.84	22.7	151	4.24	3.96	0.85	0	0	0	1	1	1	0	0	1	0	0	1	0	1	0	0	0	0	3	2	1	1	1	1	1
16	1	0	0	0	0	60	1	55	144	1	96	1	24.69	70	111.8521231	321	1.32	6.25	2.75	16.2	134	5.54	6.7	0.67	0	1	0	1	1	1	1	0	0	0	0	1	0	0	1	0	0	0	3	2	1	0	0	0	0
17	0	0	0	0	0	59	0	56	128	0	82	1	24.97	76	75.78811292	288	2.92	16.75	14.52	29.1	121	3.23	1.86	0.75	0	1	0	1	0	1	1	0	0	0	0	1	0	0	1	0	0	0	3	2	1	1	1	1	0
18	1	1	1	0	1	57	1	40	145	1	84	1	29.07	98	82.74403765	241.6	2.51	11.72	8.98	18.5	115	4.56	3.2	0.72	0	1	0	1	1	1	1	0	1	0	1	1	1	0	0	0	1	0	4	4	1	1	0	0	0
19	0	0	0	0	0	59	1	54	107	0	75	0	22.04	116.9	60.59416005	424.3	1.24	3.75	2.26	35	129	6.01	1.61	0.88	0	0	1	1	0	0	0	0	0	0	0	0	0	0	0	0	1	0	3	3	1	1	1	1	1
20	1	1	0	0	1	58	1	55	127	0	83	1	24.49	94.3	78.0159005	450.2	0.41	3.09	1.85	32.2	117	2.31	2.57	0.84	0	1	1	1	1	0	0	0	0	0	0	1	0	0	1	0	1	0	3	3	1	1	0	0	0
21	0	0	0	0	0	58	1	58	109	0	72	0	20.76	84.3	87.47621231	360	1.22	7.8	6.03	25.5	130	3.21	6.84	0.82	0	1	0	1	0	0	0	0	0	0	0	1	0	0	1	0	0	0	3	2	1	1	1	1	1
22	0	0	0	0	0	58	1	68	114	0	71	0	21.26	84.3	81.54220572	354	1.26	8.08	5.79	20.7	127	4.44	6.64	0.71	0	0	0	1	0	0	0	0	0	0	0	1	0	0	1	0	0	0	3	2	1	1	1	1	0
23	0	0	0	0	0	58	1	61	159	1	86	1	25.03	85	84.79998433	343.5	2.54	7.08	5.06	23.7	126	3.41	7.86	0.59	0	1	0	1	0	1	1	0	0	0	0	1	0	1	0	0	0	0	3	2	1	1	1	1	1
24	1	1	0	0	1	57	1	56	125	0	81	1	31.22	65	121.4799942	474.9	3.95	9.15	6.01	25.9	135	3.54	4.075	0.915987562	0	1	0	1	1	1	1	0	0	0	0	1	0	1	0	0	0	0	3	2	1	1	1	1	1
25	0	0	0	0	0	57	1	48	131	1	90	1	28.41	78.3	102.6041797	462.7	1.18	4.55	3.18	19.9	113	2.74	5.45	0.65	0	0	0	0	0	0	0	0	0	0	0	1	0	0	1	0	0	0	3	2	1	1	1	1	1
26	0	0	0	0	0	57	1	70	134	1	97	1	27.4	89.3	74.99409625	472.4	2.67	4.85	2.73	41.4	132	2.13	4.81	0.89	0	1	0	1	0	0	0	0	0	0	0	0	0	0	0	0	0	0	3	2	1	1	1	1	1
27	0	0	0	0	0	15	1	62	133	1	92	1	22.31	100.7	68.60406848	318.9	3.03	7.76	4.63	18.2	98	4.35	5.46	0.915987562	0	0	0	0	1	0	0	0	0	0	0	0	0	0	0	0	1	0	3	3	0	1	0	0	0
28	0	0	0	0	0	56	0	49	144	1	98	1	19.98	55	117.6959437	201	0.78	4.3	2.38	36.5	124	2.88	0.48	0.87	0	1	0	1	1	0	0	0	0	0	0	1	1	0	0	0	1	0	3	3	1	1	1	1	0
29	0	0	0	0	0	56	1	63	175	1	96	1	21.97	74.4	98.22681699	455.2	2.68	10.2	9	27.2	121	5.44	6.78	1.09	0	1	0	1	1	1	1	0	0	0	0	1	0	1	0	0	0	0	3	2	1	1	1	1	1
30	0	0	0	0	0	56	0	65	143	1	81	1	23.42	45.3	132.9919141	370	4.84	7.73	2.2	28.1	137	4.84	3.08	1.11	0	1	0	1	0	1	1	0	1	0	0	1	0	0	0	1	0	0	3	2	1	1	1	1	0
31	0	0	0	0	0	56	0	23	122	0	83	1	24.91	51.2	154.0537035	318.9	1.41	7.71	4.45	29.2	126	3.33	3.38	0.82	0	0	0	1	1	1	1	0	0	0	1	0	0	0	0	0	0	0	3	2	1	1	1	1	0
32	0	0	0	0	0	55	1	29	134	1	84	1	29.36	74	125.5411643	357.3	1.74	13.47	11.41	20.7	106	6.66	7.96	1.01	0	0	0	1	1	1	1	0	1	0	1	1	0	0	0	1	0	0	3	2	1	1	1	1	0
33	0	0	0	0	0	55	1	53	111	0	73	0	23.69	153	44.07347818	358.5	2.04	10.88	6.95	19.6	123	4.33	4.96	0.52	0	0	0	1	0	1	1	0	0	0	0	1	0	0	1	0	1	0	3	3	1	1	1	1	1
34	0	0	0	0	0	55	1	43	128	0	83	1	24.51	77	108.4449901	414	1.21	5.38	3.96	40	130	2.18	0.6	0.6	0	0	0	1	0	0	0	0	0	0	0	0	0	0	0	0	0	0	3	2	1	1	1	0	0
35	1	0	0	0	0	55	1	51	139	1	87	1	21.22	70.6	113.8586119	572.2	1.47	7.77	6.77	21.7	137	6.32	1.87	0.97	0	1	0	1	1	1	1	0	1	0	0	1	0	0	1	0	1	0	3	3	1	1	1	1	0
36	0	0	0	0	0	55	1	40	96	0	62	0	17.22	84	99.69545917	260.1	1.63	6.76	5.04	20.6	132	3.75	1.97	0.66	0	0	0	0	0	0	0	0	0	0	0	1	0	0	1	0	0	0	3	2	1	1	1	1	0
37	0	0	0	0	0	55	0	46	110	0	76	0	22.89	43	161.8634821	286	2.35	6.96	4.33	19.7	91	3.15	4.17	0.88	0	0	0	1	0	1	1	0	0	0	0	1	0	0	1	0	0	0	3	2	1	1	1	1	0
38	1	0	0	1	1	55	1	41	133	1	87	1	21.45	109	72.24863515	445.5	3.21	6.42	3.51	27.7	139	4.14	4.55	0.71	0	0	0	1	1	0	0	0	0	0	0	1	0	0	1	0	1	0	3	3	1	1	1	1	1
39	0	0	0	1	1	54	1	29	122	0	78	0	25.1	63.6	150.7674705	488.4	1.05	3.58	2.33	41.2	146	2.78	0.87	0.96	0	0	0	1	0	0	0	0	0	0	0	0	0	0	0	0	0	0	3	2	1	0	0	0	0
40	1	0	0	0	0	54	1	63	131	1	83	1	25.06	77.6	93.35099024	433.2	1.01	9.38	8.18	29.1	147	5.19	8.6	1.13	0	0	0	1	0	1	1	0	0	0	0	1	0	0	0	1	1	0	3	3	1	1	1	0	0
41	0	0	0	0	0	54	1	38	124	0	78	0	24.09	52	180.5437652	294.3	2.16	10.98	9.08	18.3	138	4.96	6.76	0.68	0	0	0	0	1	1	1	0	0	0	0	1	0	0	1	0	0	0	6	4	1	1	1	1	0
42	0	0	0	0	0	54	1	43	104	0	69	0	28.7	79	105.1345904	448.5	7.65	5.81	2.1	31.7	121	4.82	7.7	1	0	0	0	1	0	1	1	0	0	0	0	1	0	0	0	1	0	0	3	2	1	0	1	0	0
43	1	1	0	0	1	53	1	56	145	1	95	1	20.57	156	42.15308569	441.9	0.62	3.74	2.4	32.5	118	3.82	4.075	0.62	0	1	0	1	0	0	0	0	0	0	0	0	0	0	0	0	1	0	9	7	0	0	0	0	0
44	1	1	0	0	1	53	1	52	155	1	122	1	31.46	80.9	95.89815551	816.8	1.79	9.15	7.36	29.3	141	5.71	2.75	1.09	0	1	0	1	1	0	0	0	0	0	0	1	0	1	0	0	1	0	3	3	1	1	1	1	0
45	1	0	0	0	0	53	1	53	129	0	85	1	24.22	86.5	87.82472353	513.9	1.67	9.46	7.34	22.6	118	5.33	5.61	1.17	0	0	0	1	0	0	0	0	0	0	0	1	0	0	0	1	0	0	6	4	1	1	1	1	0
46	1	0	0	0	0	53	0	52	98	0	57	0	22.55	61.2	101.2803663	222.8	2	3.63	1.66	25.3	114	3.28	3.38	0.64	0	1	0	1	1	0	0	0	0	0	0	1	0	1	0	0	1	0	3	3	1	1	1	1	0
47	0	0	0	0	0	53	1	64	96	0	73	0	24.02	73.9	98.33766065	398.2	1.66	7.26	5.66	24.5	163	4.82	6.7	0.86	0	0	0	1	0	0	0	0	0	0	0	1	0	1	0	0	1	0	3	3	1	1	0	0	0
48	0	0	0	0	0	53	1	64	146	1	86	1	24.22	60.4	125.4981546	464.4	2.18	7.95	6.4	31.5	134	4.45	6.88	0.81	0	1	0	1	1	1	1	0	0	0	0	1	1	0	0	0	1	1	6	6	1	1	1	1	0
49	0	0	0	0	0	53	0	52	110	0	73	0	20.63	60.1	103.5257763	438.3	2.41	5.77	3.92	27.6	111	5.55	0.79	0.94	0	1	0	1	0	1	1	0	0	0	0	1	0	1	0	0	1	0	3	3	1	1	1	1	0
50	0	0	0	0	0	53	0	66	149	1	84	1	25.32	44.4	135.304176	278.5	3.2	7.02	3.73	29.8	126	23.8	5.55	0.95	0	0	0	0	0	0	0	0	0	0	0	1	0	0	1	0	1	0	3	3	1	1	1	1	1
51	0	0	0	0	0	52	1	45	145	1	78	0	26.09	82	99.10015408	361.3	1.31	6.81	4.81	19.2	149	7.01	11.26	0.915987562	0	0	0	1	1	1	1	0	1	0	0	1	0	0	1	0	0	0	3	2	1	1	1	1	0
52	0	0	0	0	0	52	1	59	130	1	86	1	21.72	94.1	76.04924406	457.5	3.66	4.83	1.83	21.9	123	33.9	3.46	0.7	0	0	0	0	1	0	0	0	0	0	0	1	0	0	1	0	1	0	3	3	1	0	1	1	0
53	0	0	0	0	0	52	1	27	122	0	78	0	31.14	69.4	137.5894722	383.6	4.23	6.82	4.42	28.2	159	24.8	7.56	1.4	0	0	0	1	1	1	1	0	0	0	0	1	0	0	0	1	0	0	3	2	1	0	1	1	0
54	1	0	0	0	0	52	1	22	129	0	80	1	24.21	71.7	136.9997904	564.2	1.55	7.82	5.81	17.3	144	5.87	5.21	0.81	0	0	0	1	1	1	1	0	0	1	0	0	0	0	0	0	1	0	3	3	1	1	1	1	0
55	1	0	0	0	0	52	1	64	149	1	75	0	31.79	51.6	151.8159877	372.9	4.45	9.75	5.54	20	128	7.47	9.73	1.06	0	1	1	1	1	1	1	0	0	0	0	1	0	0	0	1	1	0	3	3	1	1	1	1	0
56	0	0	0	0	0	30	0	49	131	1	95	1	20.5	46.4	144.557207	250.2	1.57	11.2	8.74	30.9	119	4.19	0.68	0.915987562	1	0	0	0	1	1	1	0	0	0	0	1	1	0	0	0	1	0	3	3	1	1	1	1	0
57	0	0	0	0	0	29	0	72	160	1	65	0	24.56	64	83.37217165	378.78	1.12	8.13	6.39	30.8	111	5.93	2.2	1.04	1	1	0	1	0	0	0	0	0	0	0	0	0	0	0	0	1	0	3	3	1	0	1	1	1
58	0	0	0	0	0	28	1	44	130	1	78	0	28.09	53	169.1517528	392.3	1.85	3.68	2.61	33.2	149	3.63	1.78	1.02	0	1	0	1	0	0	0	0	0	0	0	1	0	1	0	0	0	0	3	2	1	0	1	1	0
59	0	0	0	0	0	28	0	42	109	0	77	0	25.4	46	153.4408618	316.3	1.49	7.19	4.89	34.8	131	2.59	0.19	0.77	1	0	0	0	1	0	0	0	0	0	0	0	0	0	0	0	0	0	3	2	1	1	1	1	0
60	0	0	0	0	0	29	1	43	119	0	77	0	19.76	66.8	128.7721768	450.8	1.42	6.54	4.61	32.5	131	4.21	3.13	0.88	1	0	0	1	0	0	0	0	0	0	0	1	0	0	0	1	1	0	3	3	1	1	1	1	0
61	1	1	0	0	1	28	0	55	145	1	89	1	33.3	40.4	163.847722	443	1.41	6.18	4.56	26.4	129	5.28	11.18	0.98	1	0	0	1	0	1	1	0	0	0	0	1	0	0	1	0	0	0	3	2	1	1	1	1	0
62	0	0	0	0	0	27	1	58	129	0	90	1	26.82	65	119.7852268	458.7	2.44	6.49	3.74	20.1	138	4.19	7.23	1.18	1	1	0	1	1	1	1	0	1	0	0	1	0	0	0	1	0	0	3	2	1	1	1	1	0
63	0	0	0	0	0	29	1	56	112	0	64	0	27.3	74	103.8522384	375.8	2.65	8.22	6.57	22	156	4.29	8.75	0.81	1	0	0	0	1	1	1	0	0	0	0	0	0	0	0	0	0	0	3	2	1	0	1	0	0
64	1	0	0	0	0	56	1	73	172	1	110	1	21.85	59.5	119.9673936	475.5	1.44	7.52	5.32	22.6	123	4.58	8.86	0.51	0	1	0	0	1	0	0	0	0	0	0	1	0	0	1	0	0	0	3	2	1	1	1	1	1
65	0	0	0	0	0	50	1	68	133	1	74	0	24.22	67.2	107.2552456	306.2	2.97	10.18	6.7	18.1	172	4.45	3.4	1	0	0	0	0	1	0	0	0	0	0	0	0	0	0	0	0	1	0	3	3	1	0	0	0	0
66	0	0	0	0	0	75	1	72	157	1	95	1	24.91	109	58.1107326	404	1.53	4.47	2.29	20	119	5.62	8.06	1.04	0	1	0	1	1	1	1	0	1	0	0	1	0	0	1	0	0	0	3	2	1	0	1	1	0
67	0	0	0	0	0	64	0	55	140	1	86	1	15.63	42	156.3317128	148	0.88	6.29	3.84	24.3	110	3.05	2.4	0.81	0	0	1	1	1	0	0	0	0	0	0	0	0	0	0	0	0	0	3	2	1	1	1	1	0
68	1	0	0	0	0	42	0	63	144	1	81	1	30.44	46	132.3961169	453	1.71	4.92	2.34	26.3	124	2.57	1.77	0.84	0	0	0	1	0	1	1	0	0	0	0	1	0	0	1	0	0	0	3	2	1	1	1	1	0
69	0	0	0	0	0	39	0	57	139	1	83	1	19.15	60.5	99.15433979	280.3	2.88	13.42	3.82	23.59	131	3.65	2.66	1.07	0	1	0	1	1	0	0	0	0	0	0	0	0	0	0	0	0	0	3	2	1	1	1	1	0
70	1	0	0	0	0	73	1	41	110	0	65	0	24.77	106	74.7280229	364	2.93	6.07	3.29	20.3	119	6.96	2.79	0.98	0	1	0	1	1	1	1	0	0	0	0	0	0	0	0	0	1	1	3	4	1	1	1	1	1
71	1	1	0	0	1	62	0	76	151	1	89	1	22.7	53.7	100.2191662	466.8	2.01	6.25	3.53	27.4	131	3.75	4.86	0.76	1	1	0	1	1	1	0	0	1	0	1	0	0	0	0	0	0	0	3	2	1	1	1	1	1
72	0	0	0	0	0	32	1	57	145	1	75	0	20.8	39.5	220.2826897	344.2	1.63	8.78	7.3	27.1	123	6.15	5.73	0.88	1	1	0	1	0	0	0	0	0	0	0	0	0	0	0	0	1	0	3	3	1	0	1	1	1
73	0	0	0	0	0	82	0	22	125	0	79	0	25.39	44	186.3356668	243	2.6	11.92	7.97	22.5	120	3.64	3.26	0.8	0	1	0	1	1	1	1	0	0	0	0	1	0	1	0	0	0	0	3	2	1	1	1	0	0
74	1	0	0	0	0	86	1	62	136	1	71	0	23.74	89	79.65260498	554	3.02	4.67	1.94	30	129	4.25	7.49	1.69	0	1	0	1	1	1	1	0	1	0	0	1	0	1	0	0	1	0	3	3	1	1	1	1	0
75	1	0	0	1	1	86	1	30	122	0	76	0	24.17	81	111.7578819	441	2.33	12.37	8.19	14.8	145	2.37	8.28	0.95	0	0	0	1	1	1	1	0	1	0	0	0	0	0	0	0	0	0	3	2	1	1	0	0	0
76	0	0	0	0	0	86	0	47	195	1	102	1	24.97	37.5	189.6521138	359	2.69	8	4.97	35.3	129	3.64	2.7	1.89	0	1	0	1	0	0	0	0	0	0	0	1	1	0	0	0	1	0	3	3	1	1	1	1	0
77	1	0	0	0	0	84	1	50	146	1	73	0	26.08	86	90.32602368	337.6	2.12	6.46	4.48	19.6	130	7.44	13.79	1.3	0	1	0	1	0	1	1	0	0	0	0	1	0	1	0	0	1	0	3	3	1	1	1	1	1
78	1	0	0	0	0	84	1	47	151	1	101	1	25.56	84	94.91177979	409.6	2.21	9.62	7.67	20.8	130	4.83	4.36	1.01	0	1	0	1	1	1	1	0	0	0	0	1	0	0	0	1	0	0	3	2	1	1	1	1	0
79	0	0	0	0	0	76	1	51	100	0	62	0	21.48	60	138.607237	303	1.29	3.66	2.26	25.7	116	8.87	4.28	1.74	0	0	1	1	1	1	1	0	0	0	0	0	0	0	0	0	0	0	3	2	1	1	1	1	1
80	1	0	0	0	0	84	1	23	145	1	93	1	29.22	80	119.1670027	567.1	2.92	6.33	4.4	24.5	134	5.24	13.4	1.27	0	0	0	1	1	1	1	0	0	0	0	1	0	0	1	0	0	1	3	3	1	1	0	0	0
81	0	0	0	0	0	84	1	44	137	1	87	1	28.9	52	173.0923947	361.2	1.18	7.09	4.47	27.2	150	3.84	1.2	1.09	0	0	0	0	1	0	0	0	0	0	0	0	0	0	0	0	0	0	3	2	1	0	1	1	0
82	0	0	0	0	0	83	0	63	112	0	70	0	18.67	62	92.28856932	180.9	2.01	4.25	2.38	36.5	119	2.96	0.26	0.96	0	1	0	1	1	1	1	0	0	0	0	1	0	0	1	0	1	0	3	3	1	0	1	1	1
83	0	0	0	0	0	83	1	47	138	1	97	1	25.39	70	118.3178431	281.6	1.21	10.19	7.57	19.5	133	5.87	7.85	0.95	0	1	0	1	1	1	1	0	0	0	0	1	0	0	0	1	0	0	3	2	1	1	1	1	0
84	0	0	0	0	0	83	1	34	135	1	83	1	19.53	81	108.6613649	362.5	1.72	8.42	6.67	15.7	136	6.63	7.93	0.94	0	0	0	1	1	1	1	0	0	0	0	1	0	0	1	0	0	0	3	2	1	1	1	1	0
85	0	0	0	0	0	83	1	61	138	1	91	1	26.42	83.9	86.14598528	479	6.49	15.27	9.82	26.6	146	6.43	12.51	1.38	0	0	0	0	0	1	1	0	0	0	0	1	0	0	1	0	1	0	3	3	1	1	1	1	1
86	1	1	0	0	1	83	1	47	132	1	68	0	22.14	79	102.2215874	426	1.85	8.29	5.62	22.1	151	4.58	4.69	0.89	0	1	1	1	1	1	1	0	0	0	0	1	0	0	1	0	0	0	3	2	1	1	1	1	0
87	0	0	0	0	0	82	1	67	131	1	82	1	25.65	82	84.90979584	520	2.64	9.22	5.02	21.1	133	6.14	7.2	1.38	0	0	0	1	1	1	1	0	0	0	0	1	0	0	0	1	1	0	3	3	1	0	1	1	0
88	1	0	0	0	0	83	1	40	133	1	80	1	23.24	57	159.3222145	472	3.38	7.58	4.37	39.4	156	3.97	3.1	0.93	0	0	0	1	0	0	0	0	0	0	0	0	0	0	0	0	0	0	3	2	1	1	1	1	0
89	0	0	0	0	0	82	0	38	129	0	87	1	17.34	54	130.0032466	334.5	1.64	8.22	6.22	21.9	118	4.93	5.18	0.81	0	0	0	0	1	1	1	0	0	0	0	1	0	0	1	0	1	0	3	3	1	1	1	1	0
90	0	0	0	0	0	82	1	47	152	1	89	1	22.91	74.8	109.2010319	423.6	1.69	8.46	6.35	22.5	148	3.87	2.6	0.85	0	0	0	1	1	1	1	0	0	0	0	1	0	0	1	0	0	0	3	2	1	1	1	1	0
91	1	1	0	0	1	82	1	52	144	1	98	1	19.33	96	77.97476885	300.7	1.42	8.36	5.88	16.3	110	2.94	6.7	1	0	0	0	1	1	0	0	0	0	0	0	0	0	0	0	0	0	0	3	2	1	1	1	1	0
92	0	0	0	0	0	82	0	55	107	0	78	0	22.96	52.7	118.8191508	338	1.31	7.16	5.12	28.3	129	4.64	1.05	1.06	0	0	0	1	1	1	1	0	0	0	0	1	0	0	0	1	0	0	3	2	1	1	1	1	0
93	1	0	1	1	1	16	1	50	157	1	98	1	25.14	81.3	96.67675176	291	2.34	13.42	10.24	20	154	5.87	9.08	1.04	0	0	0	1	0	1	1	0	0	0	0	1	0	1	0	0	1	0	3	3	1	1	1	1	0
94	0	0	0	0	0	81	0	68	168	1	89	1	22.03	64	85.74802384	323.2	2.88	7.91	5.18	22.8	110	3.53	7.3	0.915987562	0	1	0	1	1	1	1	0	0	0	0	1	0	0	1	0	1	1	3	4	1	1	1	1	0
95	1	1	1	0	1	81	1	62	125	0	65	0	24.98	80	90.61012038	315	2.13	5.27	3.44	22.8	102	5.37	10.66	1.18	0	1	0	1	1	1	1	0	0	0	0	1	0	0	0	1	1	0	4	4	1	1	1	1	0
96	0	0	0	0	0	81	0	52	98	0	71	0	23.73	61	101.6819724	234	2.44	8.14	5.47	31.8	121	7.33	1.09	1.48	0	0	0	1	0	0	0	0	0	0	0	0	0	0	0	0	1	0	3	3	1	0	1	1	0
97	0	0	0	0	0	80	1	38	119	0	71	0	31.83	78	110.5829479	494	1.96	7.26	5.38	27.8	160	3.41	3.92	0.98	0	0	0	1	1	1	1	0	0	0	0	1	0	0	1	0	0	0	3	2	1	0	1	1	0
98	0	0	0	0	0	28	1	53	147	1	80	1	23.62	76	102.6988622	272.1	2.06	3.63	2.3	38.2	156	4.56	6.07	0.98	0	1	0	1	1	1	1	0	0	0	0	0	0	0	0	0	0	0	3	2	1	1	1	1	0
99	0	0	0	0	0	80	1	55	125	0	75	0	41.67	54.9	150.0461297	401	2.4	4.98	3.08	25.5	132	3.31	6.42	1.09	0	0	0	1	0	0	0	0	0	0	0	0	0	0	0	0	0	0	3	2	1	1	1	1	0
100	0	0	0	0	0	80	1	48	114	0	75	0	29.3	69	119.5513465	502	2.39	4.52	2.59	39.9	146	3.49	1.3	1.3	0	0	0	1	0	1	1	0	0	0	1	0	0	0	0	0	1	0	3	3	1	1	1	1	0
101	0	0	0	0	0	80	1	38	118	0	83	1	25.91	68	130.5350868	358	3.24	6.54	4.43	27.5	173	3.32	2.81	0.93	1	0	0	0	1	1	1	0	0	0	0	1	0	0	1	0	0	0	3	2	1	1	1	1	0
102	0	0	0	0	0	80	0	49	176	1	101	1	20.83	49.8	132.7118526	291	3.86	8.52	4.71	24.6	137	5.62	7.04	0.89	0	1	0	1	1	1	1	0	0	0	0	1	0	1	0	0	0	0	3	2	1	1	1	1	1
103	0	0	0	0	0	80	0	64	143	1	73	0	20.63	56	103.6428603	280	1.4	4.16	2.15	23.2	103	7.22	2.46	1.33	0	1	1	1	1	1	1	0	0	0	0	1	0	1	0	0	0	0	3	2	1	1	1	1	0
104	0	0	0	0	0	80	1	66	144	1	73	0	25.39	57.9	130.2360189	436	7.65	10.02	4.2	23	142	4.64	13.63	1.12	0	1	0	1	0	0	0	0	0	0	0	1	0	1	0	0	0	0	3	2	1	0	0	1	0
105	1	0	0	0	0	79	1	63	160	1	81	1	25.69	104.6	65.06507633	381	3.36	7.17	4.34	19.2	142	6.3	11.89	0.92	0	1	1	1	1	1	1	0	0	0	0	1	0	0	1	0	0	0	6	4	1	1	1	1	0
106	0	0	0	0	0	79	1	41	137	1	93	1	25.1	53.2	171.9693778	370.6	1.51	11.34	9.53	21.3	185	6.08	5.39	0.95	0	0	0	1	1	1	1	0	0	0	0	1	0	0	0	1	0	0	3	2	1	0	1	1	0
107	1	0	0	0	0	79	1	55	145	1	75	0	21.48	147	45.61220888	214	2.67	8.28	5.34	19.8	99	7.02	10.79	0.81	0	1	0	1	1	1	1	1	0	0	0	1	0	0	1	0	1	0	6	5	1	1	1	1	0
108	0	0	0	0	0	79	1	79	152	1	62	0	22.23	67.5	98.74644394	448	0.94	9.86	8.05	25.7	143	3.31	0.46	0.92	0	1	1	1	1	1	1	0	0	0	0	1	0	0	1	0	1	0	3	3	1	1	1	1	0
109	0	0	1	0	1	78	1	18	114	0	71	0	21.22	66.6	155.1372098	492	1.63	9.28	7.27	21.1	156	3.61	2.28	0.81	0	0	0	1	1	1	1	0	0	1	0	1	0	0	1	0	1	0	3	3	1	1	1	1	0
110	0	0	0	0	0	78	1	46	109	0	70	0	26.08	86	92.9000394	464	4.22	6.19	2.29	23.6	160	4.28	5.24	0.915987562	0	0	0	1	1	1	1	0	0	0	0	1	0	1	0	0	0	0	0	0	1	1	1	1	0
111	0	0	0	0	0	78	0	50	137	1	71	0	17.31	55.2	116.3603156	251	1.61	8.36	5.68	34.8	132	3.53	4.43	0.915987562	0	0	0	1	0	0	0	0	0	0	0	1	0	0	1	0	0	0	3	2	1	0	1	1	0
112	0	0	0	0	0	78	0	71	118	0	60	0	22.31	37.7	159.2013557	294	0.94	4.35	2.81	34.2	82	3.97	4.38	0.915987562	0	1	1	1	0	0	0	0	0	0	0	1	0	1	0	0	0	0	4	2	0	0	0	0	0
113	0	0	0	0	0	78	1	36	131	1	82	1	19.53	71	125.6494805	272	2.67	10.04	6.72	19.6	156	3.78	4.53	0.79	0	0	0	0	1	1	1	0	0	0	0	1	1	0	0	0	1	0	3	3	1	1	0	0	0
114	0	0	0	0	0	78	0	47	144	1	90	1	25.48	48	140.7151423	517	1.39	7.53	5.53	25.8	111	3.34	7.87	0.8	0	1	0	1	1	0	0	0	0	0	0	1	0	1	0	0	1	0	3	3	1	1	1	1	1
115	0	0	0	0	0	78	1	64	122	0	70	0	22.72	68.6	107.5957563	499	2.76	8.51	5.16	24.2	139	5.04	2.04	0.915987562	0	1	1	1	1	1	1	0	0	0	0	1	0	0	1	0	1	0	3	3	1	1	1	1	0
116	0	0	0	0	0	78	1	64	157	1	100	1	26.04	68	108.7446058	408	2.64	7.79	5.49	25.1	152	6.62	7.54	1.67	0	1	0	1	0	0	0	0	0	0	0	1	0	0	1	0	0	0	3	2	0	0	0	0	0
117	0	0	0	0	0	78	0	30	124	0	79	0	24.35	52	143.9382517	342	0.76	7.45	4.99	35.3	128	3.53	0.52	0.88	0	0	0	1	0	0	0	0	0	0	0	0	0	0	0	0	0	0	3	2	1	1	1	1	0
118	0	0	0	0	0	78	1	71	121	0	65	0	26.45	53	139.9285107	340	1.24	10.23	7.71	21.8	135	5.09	18.97	0.89	0	0	0	1	1	1	1	0	0	0	0	1	0	0	1	0	1	0	3	3	1	1	1	1	0
119	1	0	0	1	1	78	1	76	113	0	61	0	18.42	119.9	50.35117251	630	0.79	5.21	3.27	27.6	99	3.87	3.04	1.22	0	1	0	1	0	1	1	0	0	0	0	1	0	0	1	0	1	0	6	5	1	1	1	1	0
120	0	0	0	0	0	77	1	69	128	0	61	0	23.62	87.4	77.51217423	473	2.5	8.05	5.6	26.2	125	5.35	8.8	1.23	0	1	0	1	1	1	1	0	0	0	0	1	1	0	0	0	0	0	6	4	1	0	0	0	0
121	0	0	0	0	0	77	1	55	116	0	73	0	25.53	72.5	107.206005	476	1.84	5.62	3.36	30.6	157	3.66	1.09	1.16	0	0	1	1	1	1	1	0	0	0	0	1	0	0	1	0	0	0	3	2	1	1	1	0	0
122	0	0	0	0	0	76	1	59	178	1	96	1	22.53	103	68.17804623	404	1.86	9.06	7.95	23.8	88	7.32	4.53	1.47	0	1	0	1	1	1	1	0	1	0	0	0	0	0	0	0	1	0	7	5	1	0	1	0	0
123	0	0	0	0	0	76	1	63	158	1	94	1	20.28	60.8	125.3782844	370	2.15	7.62	3.99	32.7	112	3.06	2.38	1.13	0	0	0	1	1	0	0	0	0	0	0	0	0	0	0	0	0	0	3	2	1	1	1	1	1
124	0	0	0	0	0	76	0	27	128	0	81	1	20	36	229.3014478	305	1.41	6.31	4.14	23.5	134	3.8	1.73	0.98	0	0	0	1	0	1	1	0	0	0	0	1	0	0	1	0	1	0	3	3	0	0	0	0	0
125	0	0	0	0	0	76	0	63	123	0	79	0	23.63	46.2	131.7035004	301	1.11	8.51	5.04	37.1	125	3.12	0.54	1.14	0	0	0	1	1	0	0	0	0	0	0	1	0	0	1	0	0	0	3	2	1	1	1	1	0
126	1	0	0	0	0	76	1	43	124	0	71	0	24.22	97	82.02944129	474	1.62	4.36	2.87	28.8	146	3.04	4.06	1.13	0	1	0	1	1	1	1	0	0	0	0	1	0	0	1	0	0	0	3	2	1	1	1	1	0
127	0	0	0	0	0	76	1	70	108	0	72	0	26.22	107	60.26726768	206	2.3	5.61	3.5	23.4	145	2.8	3.96	1.25	0	0	0	1	1	0	0	0	0	0	0	1	1	0	0	0	1	0	3	3	1	1	1	1	0
128	1	1	0	0	1	76	1	58	166	1	101	1	25.18	69	111.441502	416	4.96	6.14	2.45	31.9	142	4.24	5.5	1.05	0	1	1	1	1	1	1	0	0	0	0	1	0	1	0	0	1	0	2	2	1	1	1	1	0
129	0	0	0	0	0	75	1	61	121	0	76	0	31.22	97	72.28633839	730	3.91	7.3	3.6	21.3	125	5.92	6.74	0.72	0	1	1	1	1	1	1	0	0	1	1	1	0	0	0	1	0	0	6	4	1	0	1	0	0
130	0	0	0	0	0	75	0	54	107	0	60	0	17.9	40	166.9997035	308	5.28	4.29	1.61	33.6	139	4.51	1.17	1.02	0	1	0	0	0	0	0	0	0	0	0	1	0	0	1	0	0	0	3	2	1	0	1	1	0
131	0	1	0	0	1	75	1	50	134	1	81	1	25.51	76.2	104.5533516	513	4.17	6.86	3.34	23.2	141	3.24	6.91	1.22	0	1	0	1	1	1	1	0	0	0	0	1	0	0	1	0	0	0	3	2	1	1	1	1	0
132	0	0	0	0	0	75	1	45	112	0	64	0	25.26	54	164.2143939	468	0.98	4.48	3.25	38.6	146	3.49	1.41	0.99	0	0	0	1	0	0	0	0	0	0	0	0	0	0	0	0	0	0	3	2	1	1	1	1	0
133	0	0	0	0	0	75	1	62	99	0	55	0	21.45	156.7	40.19518991	448	0.92	5.12	3.49	27.6	118	3.46	2.93	0.64	0	0	0	1	0	0	0	0	0	0	0	0	0	0	0	0	1	0	6	5	1	1	1	0	0
134	1	0	0	0	0	75	1	54	146	1	97	1	20.38	73	107.0683662	764	2.62	7.92	5.21	30.8	127	1.99	4.075	0.64	0	1	1	1	1	1	1	0	0	0	0	0	0	0	0	0	0	0	3	2	1	1	1	0	0
135	0	0	0	1	1	75	1	45	134	1	80	1	26.12	79	103.6678577	445	7.82	5.33	2.1	38.2	151	3.31	1.53	0.87	0	0	0	0	0	0	0	0	0	0	0	1	0	0	1	0	0	0	2	1	1	1	1	1	0
136	0	0	0	0	0	74	1	69	126	0	80	1	22.58	136	45.41598115	475	1.45	7.22	4.46	23.5	103	2.94	2.55	0.79	0	0	0	1	1	1	0	0	1	0	0	1	0	0	0	1	0	0	3	2	1	1	0	1	0
137	1	0	0	0	0	74	0	44	154	1	84	1	25.1	48.1	143.3508747	389	2.78	6.58	4.26	33.1	128	5.62	2.37	1.24	0	1	0	1	1	1	1	0	0	0	0	1	0	1	0	0	1	0	5	4	1	1	1	1	0
138	1	1	0	0	1	74	0	45	123	0	82	1	22.39	52.8	127.1740731	247.9	2.15	13.71	11.11	24.6	134	2.88	8.11	0.65	0	0	0	1	1	1	1	0	0	0	0	1	0	0	1	0	1	0	2	2	1	1	1	1	1
139	0	0	0	0	0	74	0	43	130	1	81	1	20.32	64	102.2098869	291	1.95	7.56	4.98	25.2	118	3.34	6.49	0.83	0	0	0	1	1	1	1	0	0	0	0	1	0	1	0	0	0	0	2	1	1	1	1	0	0
140	1	1	0	0	1	74	0	69	165	1	83	1	23.5	56	100.0657909	392	3.59	9.4	5.9	20.9	106	4.17	2.95	0.915987562	0	1	0	1	0	1	1	0	0	0	0	1	0	0	1	0	0	0	2	1	1	1	1	0	0
141	0	0	0	0	0	73	0	49	158	1	96	1	22.51	49	135.3358723	270	1.91	6.25	3.66	23.2	100	3.57	2.71	0.78	0	0	0	1	1	1	1	0	0	0	0	1	0	1	0	0	0	0	3	2	1	1	1	1	0
142	0	0	0	0	0	73	1	37	143	1	99	1	26.61	73	120.6490625	456	6.58	9.71	5.62	27.1	158	2.4	3.76	0.78	0	0	1	1	1	1	1	0	0	0	0	0	0	0	0	0	1	0	3	3	1	1	1	1	0
143	1	0	0	0	0	73	1	73	145	1	72	0	23.83	101	63.27464165	437	1.89	7.16	5.13	17.5	106	6.3	11.48	1.24	0	1	0	1	1	1	1	0	0	0	0	1	0	0	0	1	1	0	3	3	1	1	1	1	0
144	0	0	0	0	0	73	0	62	168	1	72	0	21.64	50	120.5439678	213	1.09	8.4	5.64	24.2	115	6.36	2.6	0.93	0	0	0	1	0	1	1	0	0	0	0	0	0	0	0	0	1	0	3	3	1	1	1	1	0
145	1	0	0	0	0	72	1	51	129	0	63	0	26.23	99	75.65677381	309	0.86	6.57	3.81	21	101	2.51	7.56	0.63	0	0	0	1	1	1	1	0	1	0	0	1	0	1	0	0	1	0	3	3	1	1	1	1	0
146	0	0	0	0	0	72	1	64	142	1	80	1	26.73	62.2	121.1207144	319	1.69	6.3	4.66	20.3	134	4.64	3.5	0.86	0	0	0	1	1	1	1	0	0	0	0	1	0	1	0	0	0	0	3	2	1	1	1	1	0
147	0	0	0	0	0	71	0	27	120	0	70	0	17.58	44	179.9045861	289	3.1	9.84	5.42	30.4	155	6.3	1.3	0.98	0	0	0	0	1	1	1	0	0	0	0	1	0	1	0	0	0	0	3	2	1	1	1	1	0
148	1	1	0	0	1	71	1	63	160	1	100	1	22.72	72	102.1990272	444	2.24	11.02	6.52	18.2	132	4.83	1.06	0.92	0	1	0	1	1	1	1	0	1	1	0	1	0	0	1	0	0	0	3	2	1	1	1	0	0
149	0	0	0	0	0	71	1	53	145	1	65	0	25.95	111.8	64.40255909	578	1.78	8.05	6.37	40	135	3.06	3.35	1.19	0	1	1	1	0	0	0	0	0	0	0	1	1	0	0	0	1	0	3	3	1	0	1	1	1
150	1	0	0	0	0	70	1	65	137	1	79	0	27.55	130	49.32904801	330	1.41	9.24	7.47	18.3	104	3.84	9.53	0.6	0	1	0	1	1	1	1	0	0	0	0	1	0	1	0	0	0	0	6	4	1	1	0	0	0
151	0	0	0	0	0	69	1	33	103	0	75	0	24.21	58.8	161.1784994	392	1.22	4.36	2.99	32.2	155	3.18	1.63	0.72	0	0	0	0	0	0	0	0	0	0	0	0	0	0	0	0	0	0	3	2	1	1	1	1	0
152	1	0	0	0	0	69	0	58	149	1	78	0	23.44	101	52.98814093	336	1.47	8.97	6.74	23	111	3.31	3.55	0.57	0	1	0	1	1	1	1	0	0	0	0	1	0	1	0	0	1	0	5	4	1	1	1	1	0
153	1	1	0	0	1	69	1	27	120	0	70	0	32.74	82	112.457353	382	4.9	13.76	8.01	20.8	143	3.66	13.11	0.88	0	0	0	0	1	1	1	0	0	0	0	1	0	1	0	0	0	0	3	2	1	1	1	1	0
154	1	0	0	0	0	69	1	60	140	1	92	1	26.53	79	93.30025943	376	1.46	9.42	5.49	28.6	144	3.06	1.6	0.68	0	1	0	1	1	0	0	0	0	0	0	0	0	0	0	0	0	0	3	2	1	1	1	1	0
155	0	0	0	0	0	69	1	30	105	0	70	0	26.64	46	221.4941862	334	2.34	6.64	4.59	28.8	157	3	3.98	0.85	0	0	0	1	1	1	1	0	0	0	0	0	0	0	0	0	0	0	3	2	1	1	1	1	0
156	1	0	0	0	0	69	1	52	130	1	85	1	21.95	51	167.5203894	493	2.26	8.53	7.1	30.2	150	4.64	3.46	0.95	0	0	1	0	0	1	1	0	0	0	0	1	0	1	0	0	0	0	3	2	1	0	1	1	0
157	0	0	0	0	0	69	1	64	143	1	96	1	21.26	101.4	67.08278912	368	1.44	10.35	7.3	17.1	117	4.39	7.89	0.62	0	0	0	1	1	0	0	0	0	0	0	1	0	0	1	0	1	0	3	3	1	0	1	1	0
158	1	1	0	0	1	68	1	55	133	1	88	1	21.29	74	104.5843287	438	0.95	9.6	7.29	20	132	4.21	1.96	0.63	0	0	0	1	1	1	1	0	0	0	0	1	0	0	1	0	0	0	3	2	1	1	1	1	0
159	0	0	0	0	0	68	0	42	121	0	79	0	20.83	49	142.1569794	242	1.28	5.73	2.78	32.4	140	6.58	4.98	1.23	0	1	0	1	1	1	1	0	0	0	0	1	0	0	1	0	1	0	3	3	1	1	1	1	0
160	0	0	0	0	0	67	1	28	137	1	83	1	21.94	60	162.9120434	394	1.71	11.25	8.9	33.5	166	2.98	5.22	0.71	0	1	0	1	1	1	1	0	0	0	0	0	0	0	0	0	0	0	3	2	1	1	1	0	0
161	0	0	0	0	0	67	1	42	125	0	75	0	23.14	53.7	168.8451617	274.5	2.01	6.19	3.2	23.1	124	6.04	3.4	0.92	0	0	0	1	1	0	0	0	0	0	0	1	0	0	1	0	0	0	3	2	1	1	1	1	1
162	0	0	0	0	0	54	1	60	117	0	68	0	24.54	91	78.63809087	467	1.99	8.24	5.66	22.2	142	3.64	7.94	0.68	0	0	0	1	1	1	1	0	0	0	0	1	0	0	1	0	0	0	3	2	0	0	0	0	0
163	1	1	1	0	1	3	1	62	153	1	98	1	25.61	131	49.9150494	409	2.51	6.25	3.78	17.6	123	8	5.2	0.81	0	0	0	0	1	1	1	0	0	0	0	1	0	0	1	0	0	0	3	2	1	1	1	1	0
164	1	1	0	0	1	66	1	54	116	0	59	0	19.83	71	110.7253776	423	0.94	7.85	4.98	26.4	125	3.89	4.11	0.8	0	0	0	1	0	1	1	0	0	0	0	1	0	0	1	0	0	0	3	2	1	0	1	1	1
165	0	0	0	0	0	66	0	51	136	1	76	0	22.89	86	67.60049197	361	4.9	6.24	2.72	25.2	108	2.84	3.75	0.74	0	0	0	1	1	1	1	0	0	0	0	1	0	0	1	0	1	0	3	3	1	1	1	1	0
166	0	0	0	0	0	66	1	57	111	0	77	0	20.42	70	110.2916741	319	2.84	5.57	3.57	20.6	116	5.35	4.075	0.81	0	0	0	1	1	0	0	0	0	0	0	1	0	0	0	1	0	0	3	2	1	0	1	1	0
167	0	0	0	0	0	66	0	50	122	0	78	0	24.44	69	88.84657385	438	2.58	6.91	3.81	23.8	120	3.39	2.9	0.84	0	0	0	1	0	0	0	0	0	0	0	1	0	0	1	0	0	0	3	2	1	1	1	1	1
168	0	0	0	0	0	66	1	54	108	0	68	0	20.76	74	105.3215797	423	1.47	5.24	3.32	27.9	131	3.09	2.15	0.64	0	0	0	1	1	0	0	0	0	0	0	1	0	1	0	0	1	0	3	3	1	1	1	1	0
169	0	0	0	0	0	66	1	45	129	0	80	1	21.97	81.1	100.4312954	431	2.42	12.71	9.21	22.3	138	5.81	11.78	1.41	0	0	0	1	1	0	0	0	0	0	0	1	0	0	1	0	1	0	3	3	1	1	1	1	0
170	0	0	0	0	0	65	1	24	138	1	85	1	20.07	78	122.010915	432	1.2	5.01	3.52	28.2	124	4.74	1.7	0.96	0	0	0	1	0	1	1	0	0	0	0	1	0	0	1	0	0	0	3	2	1	1	1	1	1
171	0	0	0	0	0	65	0	70	112	0	67	0	20.55	45.2	128.7454347	497	0.79	3.76	2.03	30.8	104	3.6	3.9	0.88	0	1	0	1	0	0	0	0	0	0	0	1	0	0	1	0	0	0	0	0	1	1	1	1	0
172	0	0	0	0	0	43	0	65	127	0	70	0	21.88	52.4	111.5260799	280.8	2.03	5.99	3.38	29.9	122	3.15	5.95	0.88	0	0	0	1	1	1	0	0	1	0	0	1	0	1	0	0	1	0	3	3	1	1	1	1	0
173	0	0	0	0	0	64	0	53	92	0	57	0	19.49	52	122.4641405	438	1.12	5.53	3.65	29.5	115	3.26	0.77	0.54	0	0	0	1	0	0	0	0	0	0	0	1	0	1	0	0	0	0	3	2	1	1	1	1	1
174	0	0	0	0	0	64	1	34	124	0	83	1	24.82	78.7	112.5123232	431	2.59	5.77	3.3	36.2	166	3.89	2.11	0.99	0	1	0	1	0	1	1	0	0	0	0	0	0	0	0	0	0	0	3	2	1	0	1	1	0
175	0	0	0	1	1	77	0	58	112	0	82	1	24.03	49.9	124.2795477	246	1.54	8.35	6.38	34.6	139	3.07	2.63	0.85	0	1	0	1	0	0	0	0	0	0	0	1	0	1	0	0	1	0	3	3	0	0	0	0	0
176	0	0	0	0	0	64	0	50	144	1	65	0	28.1	41.6	163.804338	304	3.98	4.92	2.54	26.4	132	4.51	12.12	1.08	0	0	0	1	0	0	0	0	0	0	0	1	0	1	0	0	0	0	3	2	0	0	0	0	0
177	0	0	0	0	0	64	1	48	139	1	85	1	21.51	155	44.93781993	255.1	4.12	11.44	9.84	21.2	113	4.17	3.24	0.77	0	0	0	1	1	0	0	0	0	0	0	1	0	1	0	0	1	0	4	3	0	0	0	0	0
178	0	0	0	0	0	64	0	55	171	1	108	1	19.38	54	115.3696095	237	1.33	5.47	3.32	26.7	114	5.03	2.01	0.87	0	1	0	1	0	0	0	0	0	0	0	1	0	0	1	0	1	0	3	3	1	1	1	0	0
179	0	0	0	0	0	64	0	41	118	0	82	1	24.89	49	143.1590931	353	1.91	7.24	5.24	26.4	142	4.62	5.42	1.03	0	1	0	1	0	1	1	0	0	0	0	1	0	1	0	0	0	0	3	2	1	1	1	1	0
180	0	0	0	0	0	64	1	46	112	0	83	1	20.08	73	113.2575566	325	0.72	8.2	5.96	20.2	126	4.1	7	0.73	0	0	0	1	0	0	0	0	0	0	0	1	0	0	1	0	0	0	3	2	1	1	1	1	0
181	0	0	0	0	0	63	1	42	118	0	80	1	20.96	65	134.0340942	405	1.15	4.88	3.71	23	111	4.74	3.88	0.915987562	0	0	0	1	1	1	1	0	0	0	0	1	0	0	1	0	0	0	3	2	1	1	1	1	1
182	0	0	0	0	0	63	1	30	166	1	98	1	27.28	86	103.9508207	263	5.63	12.11	7.52	22	154	7.5	5.1	1.15	0	1	1	1	1	1	1	0	0	0	0	1	0	0	0	1	0	0	3	2	1	1	1	1	0
183	1	0	0	0	0	63	0	55	138	1	74	0	23.23	48	133.0254762	314	1.43	5.18	2.87	20.8	115	6.51	0.75	0.915987562	0	1	0	1	0	1	1	0	0	0	0	0	0	0	0	0	0	0	2	1	1	1	0	0	0
184	0	0	0	0	0	63	1	61	137	1	83	1	25.51	75	98.65388347	363	1.11	5.69	3.52	39.5	143	4.22	2.26	0.92	0	1	1	1	0	1	1	0	0	0	0	0	0	0	0	0	0	0	3	2	1	1	1	0	0
185	0	0	0	0	0	62	0	70	141	1	83	1	30.08	65.8	81.76342966	431.6	1.61	6.56	5.16	29.1	123	5.71	3.03	0.915987562	0	1	0	0	0	0	0	0	0	0	0	0	0	0	0	0	1	0	3	3	1	1	1	1	0
186	0	0	0	0	0	62	1	39	130	1	74	0	25.26	83.9	100.5429389	494.1	4.9	5.26	1.58	37.4	142	2.52	4.075	0.83	0	1	0	1	0	0	0	0	0	0	0	0	0	0	0	0	1	0	6	5	1	1	0	1	0
187	0	0	0	0	0	62	1	55	145	1	78	0	23.38	162.6	40.37597547	384.7	1.56	8.89	6.42	16	97	5.14	6.89	0.58	0	0	0	1	1	1	1	0	0	0	0	1	0	0	1	0	0	0	6	4	1	1	1	1	1
188	1	0	0	0	0	58	0	45	139	1	71	0	24.03	104.3	55.84152425	495.4	1.19	5.89	4.33	41.6	154	3.59	0.33	0.89	0	0	0	0	1	1	0	1	0	0	0	0	0	0	0	0	1	0	3	3	0	1	0	0	0
189	0	0	0	0	0	50	1	48	123	0	91	1	27.4	105.4	71.63227168	277.8	2.43	8.61	7.14	16.5	121	4.98	8.77	0.82	0	1	0	1	1	1	1	0	0	0	1	1	0	1	0	0	1	0	3	3	1	1	1	1	1
190	0	0	0	0	0	53	1	34	130	1	64	0	20.2	62.8	147.8088148	415.6	1.45	5.09	3.08	25.5	122	3.2	4.93	0.66	0	0	0	1	1	1	1	0	0	0	1	1	0	0	1	0	0	0	3	2	1	1	1	1	0
191	1	0	0	0	0	52	1	58	115	0	76	0	23.12	76.8	97.90701111	490.5	2.34	6.43	3.88	29.7	130	4.84	8.12	1.34	0	1	1	1	1	1	0	0	1	0	0	0	0	0	0	0	1	0	6	5	1	0	1	1	0
192	1	1	0	0	1	51	1	71	104	0	72	0	20.2	77	89.08169078	414.5	3.97	5.96	2.91	25.8	124	4.82	2.31	0.93	0	1	0	1	1	1	1	0	0	0	0	1	0	1	0	0	1	0	3	3	1	1	1	1	0
193	0	0	0	0	0	51	0	53	117	0	80	1	20.3	47.8	135.5903101	357.5	1.65	4.21	2.38	31.2	138	3.92	2.72	1	0	1	0	1	0	0	0	0	0	0	0	1	0	0	1	0	1	0	3	3	1	1	1	1	0
194	0	0	0	0	0	47	1	67	124	0	68	0	24.38	90	75.87165373	440.4	1.35	4.27	2.84	26.3	96	7.47	2.35	0.98	0	1	1	1	1	1	1	0	0	0	0	1	0	0	0	1	1	0	4	3	1	1	1	1	0
195	0	0	0	0	0	50	1	62	103	0	72	0	19.53	89	79.65260498	551.2	2.83	9.62	8.35	29	140	4.55	4.075	0.75	0	1	0	1	1	1	1	0	0	0	0	1	0	1	0	0	0	0	3	2	0	0	0	0	0
196	0	0	0	0	0	50	0	50	96	0	58	0	19.53	55.7	115.0986698	430.1	0.97	4.7	2.61	25.5	123	4.53	1.31	0.73	0	0	0	1	1	1	1	0	0	0	0	0	0	0	0	0	1	0	3	3	1	1	0	0	0
197	0	0	0	0	0	49	1	63	168	1	108	1	24.17	81.2	88.37074389	411.5	1.61	7.95	6.49	27	133	4.11	4.09	0.97	0	1	0	1	1	1	0	0	1	0	0	0	0	0	0	0	0	0	3	2	0	1	0	0	0
198	0	0	0	0	0	49	0	71	136	1	88	1	25.97	57.8	94.9669953	406.9	2.4	5.72	2.96	24.3	116	4.69	2.19	1.29	0	1	0	1	0	0	0	0	0	0	0	1	0	0	1	0	1	0	3	3	0	0	0	0	0
199	0	0	0	0	0	49	1	69	108	0	73	0	22.96	63.4	114.2697635	383.6	1.24	8.44	6.43	20.4	162	6.95	5.91	1.05	0	0	1	1	1	1	1	0	0	0	0	0	0	0	0	0	1	0	3	3	1	0	0	0	0
200	0	0	0	0	0	48	1	60	124	0	82	1	22.31	65.6	116.8092574	367.3	1.95	7.85	6.06	29.1	138	4.33	3.82	0.9	0	1	0	1	1	1	1	0	0	0	0	1	0	0	0	1	1	0	3	3	1	1	0	0	0
201	1	1	0	1	1	38	1	71	154	1	80	1	33.66	94.7	69.36631337	349.1	3.11	8.67	6.97	28.7	139	6.22	1.16	1.09	0	1	1	1	1	0	0	0	0	0	0	1	0	0	0	1	0	0	3	2	0	0	0	1	1
202	0	0	0	0	0	1	1	45	123	0	74	0	23.97675234	73.4	113.3049128	285.5	5.75	7.44	4.13	21.5	142	4.32	1.29	1.19	0	1	0	1	1	1	1	0	0	0	0	1	0	0	1	0	0	0	3	2	1	1	0	0	0
203	0	0	0	0	0	47	0	62	119	0	68	0	30.3	44.1	140.3052632	277.4	0.8	4.41	3.25	37.1	138	3.05	0.29	0.87	0	0	1	1	1	0	0	0	0	0	0	1	0	1	0	0	0	0	3	2	1	0	1	1	0
204	0	0	0	0	0	47	0	49	121	0	74	0	24.97	51	128.9459316	494.3	3.43	5.56	3.41	36.5	118	4.98	0.76	1.09	0	1	0	1	0	0	0	0	0	0	0	0	0	0	0	0	0	0	3	2	1	1	1	1	0
205	0	0	0	0	0	47	0	31	118	0	56	0	22.85	48.9	153.9568808	337.5	0.88	6.16	4.69	28.8	119	2.53	0.94	0.66	0	1	1	0	1	1	1	0	0	0	0	0	0	0	0	0	0	0	3	2	1	1	0	1	1
206	0	0	0	0	0	47	1	52	117	0	71	0	21.48	69.9	114.4319006	390.8	1.02	4.93	3.8	20	130	2.3	2.55	0.61	0	0	0	1	1	1	1	0	0	0	0	1	0	0	1	0	0	0	3	2	1	1	1	1	0
207	0	0	0	0	0	47	1	53	121	0	86	1	24.74	97.1	76.36972316	520.7	3.63	8.54	4.97	21.8	155	7.47	12.31	0.94	0	1	0	1	1	1	0	0	1	0	0	0	0	0	0	0	1	0	6	5	1	0	1	1	1
208	1	0	0	0	0	47	1	62	117	0	68	0	27.25	63	120.9510875	466.9	1.56	7.34	5	19.8	146	5.25	10.64	0.75	0	1	0	1	1	1	1	0	1	0	0	1	0	0	1	0	1	0	3	3	1	1	1	1	0
209	0	0	0	0	0	46	0	67	153	1	88	1	24.56	82.7	63.34061839	396.1	2.28	10.83	6.78	23.7	122	4.64	0.68	1.15	0	0	0	1	1	1	1	0	0	0	0	1	0	0	1	0	0	0	3	2	1	1	1	1	0
210	0	0	0	0	0	46	0	51	127	0	84	1	21.78	51.5	125.6560907	291.1	2.42	5.44	3.08	24.3	141	6.05	1.73	0.92	0	0	0	1	1	0	0	0	0	0	0	0	0	0	0	0	0	0	1	1	1	1	1	1	0
211	1	0	1	0	1	44	1	70	135	1	62	0	27.28	95	69.58868837	287.8	1.91	6.69	4.81	26.8	119	3.21	5.8	0.92	0	1	1	1	0	1	1	0	0	0	0	1	0	1	0	0	0	1	3	3	1	1	1	1	0
212	0	0	0	0	0	44	1	58	150	1	91	1	26.4	81	91.80305206	325.9	2.01	3.14	2.14	29.2	146	3.27	3.63	0.86	0	1	0	1	0	0	0	0	0	0	0	1	1	0	0	0	1	0	3	3	1	1	0	1	1
213	0	0	0	0	0	44	0	80	151	1	79	0	27.33	75.3	64.7502671	480	1.52	3.92	2.25	36.1	117	3.74	0.44	0.95	0	1	0	1	0	0	0	0	0	0	0	0	0	0	0	0	1	0	3	3	1	1	1	1	0
214	0	0	0	0	0	44	1	61	104	0	65	0	20.9	82.9	87.40390287	480.9	3.08	10.22	8.39	16	141	5.25	7.54	0.93	0	1	0	1	1	1	1	0	0	0	0	0	0	0	0	0	1	0	3	3	1	1	1	1	0
215	0	1	0	0	1	44	1	39	128	0	97	1	24.92	85	98.97199057	516.8	1.09	7.53	5.99	23.6	151	3.49	6.52	0.85	0	1	0	1	0	0	0	0	0	0	0	1	1	0	0	0	0	0	3	2	1	1	1	1	0
216	0	0	0	1	1	44	0	43	135	1	70	0	31.18	42	170.0811188	300.8	2.59	7.27	4.67	26.1	136	3.42	2.24	1.03	0	0	0	1	0	1	1	0	0	0	0	0	0	0	0	0	1	0	3	3	1	1	1	1	0
217	0	0	0	1	1	43	1	71	141	1	72	0	19.84	75.5	91.22584055	388.2	1.36	6.9	5.04	23.8	124	4.98	3.83	1.02	0	1	0	1	1	1	0	0	1	0	0	0	0	0	0	0	0	0	3	2	0	0	0	0	0
218	0	0	0	0	0	43	0	67	156	1	89	1	19.68	51	113.6302906	289.6	1.01	9.61	8.69	31.2	135	3.03	3.64	1.29	0	1	0	1	0	0	0	0	0	0	0	1	0	0	0	1	1	0	3	3	1	1	1	1	0
219	0	0	0	0	0	40	0	70	149	1	72	0	22.04	61	89.60462673	404.8	4.59	7.49	3.45	19.7	112	5.25	6.84	1.12	0	1	0	1	0	0	0	0	0	0	0	1	0	0	0	1	0	0	3	2	1	1	1	1	0
220	0	0	0	0	0	43	1	43	156	1	79	0	20.83	90	89.80439395	381.6	2.5	13.53	11.04	21	140	3.65	13.12	0.78	0	0	0	1	0	1	1	0	0	0	0	1	0	0	1	0	1	0	3	3	1	1	1	1	0
221	0	0	0	0	0	43	1	51	125	0	84	1	29.07	64.3	127.4804835	362.1	5.53	9.62	5.17	20.7	133	7.01	11.53	1	0	0	1	0	1	1	1	0	0	0	0	1	0	0	0	1	0	0	3	2	1	0	0	0	0
222	0	0	0	0	0	43	1	72	152	1	73	0	23.24	88.8	74.45154439	385.1	1.17	6.1	4.36	23.8	128	3.03	3.08	0.915987562	0	0	0	1	0	0	0	0	0	0	0	1	0	0	1	0	1	0	3	3	1	1	1	1	0
223	0	0	0	0	0	43	1	44	144	1	86	1	25.1	71	118.7831082	490.5	2.01	5	2.28	31.3	137	2.81	2.5	0.8	0	0	0	1	0	0	0	0	0	0	0	0	0	0	0	0	0	0	3	2	1	0	0	1	0
224	1	0	0	0	0	42	1	44	129	0	88	1	26.45	61	142.7125802	497.3	6.03	10.49	4.66	15.5	157	4.39	6.9	0.72	0	0	0	0	1	1	0	0	0	0	1	1	0	1	0	0	1	0	3	3	1	1	1	1	0
225	0	0	0	0	0	42	0	58	148	1	84	1	24.35	65.4	89.61273368	253.7	1.24	7.68	5.29	23.3	106	3.49	0.71	1.21	0	0	0	1	0	1	1	0	0	0	0	1	0	1	0	0	1	0	3	3	1	1	1	1	0
226	0	0	0	0	0	42	1	65	102	0	60	0	21.34	106	63.13431257	526.3	1.26	8.41	7.47	21.6	128	4.7	3.39	0.8	0	0	0	1	1	1	1	0	0	0	0	1	1	0	0	0	1	0	3	3	1	1	1	1	0
227	0	0	0	0	0	42	1	55	123	0	81	1	21.22	62	129.5287605	478.8	1.31	8.31	6.27	23.4	138	3.6	1.9	0.76	0	0	0	1	1	1	1	0	0	0	0	1	0	0	0	1	0	0	0	0	1	1	1	1	0
228	0	0	0	0	0	28	0	78	144	1	82	1	22	56	93.93530912	423.7	2.15	8.74	6.44	21.3	101	4.72	3.89	0.68	0	1	0	1	1	1	1	0	0	0	0	1	0	0	1	0	1	0	3	3	1	1	1	1	0
229	0	0	0	0	0	42	1	67	110	0	67	0	23.24	112.7	57.8073059	337.4	3.06	7.28	3.77	23.4	122	3.82	5.49	0.91	0	1	0	1	1	0	0	0	0	0	0	1	0	0	1	0	1	0	3	3	1	1	1	1	0
230	0	0	0	0	0	32	0	67	119	0	58	0	23.9	64.5	85.54384464	442.1	0.89	8.58	7.23	23.4	106	5.2	4.09	0.76	1	0	0	0	1	1	0	0	1	0	0	1	0	0	1	0	0	0	3	2	1	1	0	1	0
231	0	0	0	0	0	42	1	68	104	0	58	0	19.5	83	83.08881764	373.4	1	5.22	3.17	25.6	111	5.06	6.47	0.99	0	0	0	1	1	1	1	1	0	0	0	0	0	0	0	0	1	0	3	3	1	1	0	0	0
232	0	0	0	0	0	42	1	65	158	1	86	1	27.61	66	111.9519414	517.2	1.13	4.86	3.28	24.9	140	2.75	0.41	0.74	0	1	0	1	0	0	0	0	0	0	0	0	0	0	0	0	0	0	0	0	1	1	0	1	1
233	1	1	0	0	1	12	1	43	167	1	104	1	27.21	115.9	66.14543946	359.3	3.92	7.75	4.9	21.2	130	6.22	7.6	0.91	0	1	0	1	0	1	1	0	0	0	0	1	0	0	1	0	1	0	3	3	1	1	1	1	0
234	1	1	1	1	1	18	1	54	104	0	65	0	20.9	196	32.44000582	276.1	2.51	6.85	5.44	25.27	133	2.76	2.17	0.67	0	0	0	1	1	0	0	0	0	0	0	1	0	0	0	1	1	0	8	6	0	0	0	0	0
235	0	0	0	0	0	41	1	79	180	1	91	1	18.38	118.2	50.15973079	485.4	1.05	5.69	0.19	22.2	124	4.01	11.63	0.56	0	1	0	1	1	1	1	0	0	0	0	1	0	0	1	0	0	0	3	2	1	1	0	1	1
236	0	0	0	0	0	41	1	34	129	0	86	1	24.39	71.3	126.7792862	427.4	1.34	5.53	4.21	38.1	132	3.35	0.7	1.23	0	1	0	1	0	0	0	0	0	0	0	1	0	1	0	0	0	0	3	2	1	0	1	1	0
237	0	0	0	0	0	41	1	38	135	1	76	0	27.3	61.9	146.2434902	348.4	1.76	11.95	10.03	27.4	166	3.6	4.89	0.84	0	0	0	0	0	0	0	0	0	0	0	1	0	0	0	1	0	0	3	2	1	1	1	1	0
238	0	0	0	0	0	41	1	67	121	0	73	0	19.98	295.02	18.05960847	723	2.57	6.93	5.11	19.6	93	7.7	5.45	0.92	0	0	0	0	0	0	0	0	0	0	0	1	0	0	0	1	1	0	6	5	1	1	1	1	0
239	0	1	0	1	1	41	1	43	121	0	66	0	26.54	60	146.6195623	394.4	20.31	8.23	1.08	35.1	153	4.34	1.9	0.97	0	0	0	1	1	1	1	0	0	0	1	0	0	0	0	0	1	0	3	3	1	0	1	1	0
240	0	0	0	0	0	38	0	57	115	0	71	0	25.81	49.6	126.0714153	383.4	2.69	6.99	4.45	32.7	111	3.18	2.35	1.12	0	1	0	1	1	0	0	0	0	0	0	1	0	0	1	0	1	0	3	3	1	1	1	1	0
241	1	0	0	0	0	40	1	39	149	1	100	1	26.42	82	103.3662685	415.6	0.87	4.72	2.66	27.2	139	1.53	2.64	0.65	0	0	0	1	1	1	1	0	0	0	0	0	0	0	0	0	1	0	3	3	1	1	0	0	0
242	0	0	0	0	0	40	1	34	120	0	77	0	22.38	86	101.0706168	392.4	4.66	9.53	4.31	20.1	145	3.83	7.02	0.69	0	0	0	1	1	1	1	0	0	0	0	1	0	0	1	0	0	1	3	3	1	1	1	1	0
243	0	0	0	0	0	40	1	35	146	1	95	1	22.2	125	63.85848141	353.7	2.21	6.71	4.69	30.6	148	3.9	7.72	0.8	0	0	0	1	1	1	1	0	0	0	1	1	0	1	0	0	1	0	6	5	1	1	1	1	0
244	0	0	0	0	0	40	0	57	154	1	81	1	24.01	44.7	142.9658069	286.3	2.24	8.25	5.65	23.9	119	2.35	3.65	0.98	0	1	0	1	1	1	1	0	0	0	1	1	0	0	0	1	1	0	3	3	1	1	1	1	0
245	0	0	1	0	1	32	0	42	167	1	87	1	19.5	309.6	15.30512556	245.6	1.35	4.83	3.21	23.1	87	4.92	7.04	0.65	1	1	0	0	1	1	0	0	1	0	0	1	0	0	1	0	1	0	4	3	1	1	0	1	0
246	0	0	0	0	0	39	1	30	114	0	77	0	26.08	67	140.5763016	390.3	3.96	7.06	3.86	24.3	135	3.05	12.64	0.92	0	0	0	1	1	1	1	0	0	0	0	0	0	0	0	0	1	0	3	3	1	1	1	1	0
247	0	0	0	0	0	39	1	34	132	1	83	1	23.12	72.6	124.039832	333.6	2.33	15.51	14.26	20.4	150	4.72	10.58	0.82	0	0	0	1	0	0	0	0	0	0	0	1	0	0	1	0	0	0	3	2	1	0	0	0	0
248	0	0	0	0	0	39	1	51	160	1	88	1	24.46	70.5	114.0538962	342.8	2.23	6.62	4.65	23.8	126	5.25	9.55	0.83	0	1	0	1	0	1	1	0	0	0	0	1	1	0	0	0	1	0	3	3	1	1	1	1	0
249	0	0	0	0	0	38	1	66	108	0	70	0	23.44	57.4	131.6088268	343.1	0.87	6.5	5.1	24.3	124	3.73	5.48	0.83	0	0	0	1	0	1	1	0	0	0	0	1	0	0	0	1	0	0	3	2	1	1	1	1	0
250	1	1	0	0	1	38	1	54	149	1	98	1	25.35	76.6	101.0150147	289.7	1.42	8.82	7.47	24.5	147	3.89	6.18	0.915987562	0	1	0	1	1	1	1	0	0	0	0	1	0	0	1	0	1	0	3	3	1	1	1	1	0
251	0	0	0	0	0	38	0	44	100	0	71	0	22.48	43.9	160.0936623	281.1	0.77	6.2	3.75	23.7	118	4.37	4.37	1.09	0	0	0	1	1	1	1	0	0	0	0	1	0	0	0	1	0	0	3	2	1	0	1	1	0
252	0	0	0	0	0	38	0	29	147	1	90	1	32.6	38.6	207.8217348	529.6	7.14	3.91	1.21	31.3	121	4.64	8.67	1.26	0	1	1	1	1	1	1	0	0	0	1	1	0	0	0	1	1	0	3	3	1	0	1	1	0
253	0	0	0	1	1	34	1	51	157	1	94	1	21.97	56.5	149.0541921	390.6	1.31	6.47	5.22	30.7	141	6.22	1.17	0.915987562	0	0	1	0	1	1	1	0	0	0	0	0	0	0	0	0	0	0	3	2	1	0	1	1	0
254	0	0	0	0	0	38	1	62	140	1	59	0	32.53	73	101.2173969	424.9	1.88	10.04	8.71	24.2	148	4.72	3.96	0.915987562	0	0	0	1	1	1	1	0	1	0	0	1	0	1	0	0	1	0	3	3	1	1	1	1	0
255	0	0	0	0	0	37	0	78	152	1	93	1	24.44	60.9	84.87619203	347.9	1.77	5.93	3.68	24.2	114	7.47	2.21	0.95	0	1	0	1	1	0	0	0	0	0	0	0	0	0	0	0	1	0	3	3	1	0	1	1	0
256	0	0	0	1	1	37	1	63	84	0	57	0	20.42	66.4	112.7095049	285.7	1.34	7.08	7.16	22.4	133	3.21	0.15	0.51	0	0	0	1	1	0	0	0	0	0	0	0	0	0	0	0	1	0	3	3	1	0	1	0	0
257	0	0	0	1	1	37	0	49	105	0	77	0	27.15	180	28.06955506	436.1	2.73	9.15	6.8	21.3	136	4.85	5.02	1.14	0	0	0	1	1	0	0	0	0	0	0	0	0	0	0	0	0	0	3	2	1	1	0	0	0
258	0	0	0	0	0	37	0	34	117	0	80	1	21.21	46.8	158.9622581	329.6	3.34	7.32	4.71	27	144	4.27	1.07	0.9	0	0	0	0	1	1	1	0	0	0	0	1	0	0	1	0	1	0	3	3	1	0	1	1	0
259	0	0	0	0	0	37	1	66	176	1	129	1	21.95	125.6	51.06590367	458.3	1.91	6.08	4.48	16.1	128	4.27	2.86	0.55	0	1	0	1	1	1	1	0	0	0	0	1	0	0	1	0	1	0	3	3	1	1	1	1	0
260	0	0	0	0	0	37	0	53	116	0	77	0	23.42	70	85.49356965	259.4	0.76	5.33	3.15	20.2	114	4.98	6.76	0.82	0	0	0	1	1	1	1	0	0	0	0	1	0	0	1	0	0	0	3	2	1	1	1	1	0
261	0	0	0	0	0	36	0	50	119	0	77	0	24.61	52.5	123.6336349	282.6	6.6	8	3.15	18.2	133	6.22	5.49	0.75	0	1	0	1	0	1	1	0	0	0	0	1	0	0	1	0	0	0	3	2	1	1	1	1	0
262	0	0	0	0	0	36	0	69	155	1	80	1	23.97675234	38.6	156.9137154	252.5	1.12	7.07	4.75	23.3	127	4.72	2.81	0.74	0	1	0	0	1	1	1	0	0	0	0	1	0	0	1	0	0	0	3	2	1	1	1	1	0
263	0	0	0	0	0	36	0	59	128	0	73	0	30.33	109.9	47.51013473	410.3	2.33	8.58	6	21.5	104	3.58	2.71	0.74	0	1	1	1	1	0	0	0	0	0	0	1	1	0	0	0	0	0	6	4	1	0	1	1	0
264	0	0	0	0	0	36	1	41	142	1	82	1	31.74	78.8	106.9493345	535.6	1.33	7.17	5.79	39.7	157	3.17	2.03	1.35	0	0	0	1	0	0	0	0	0	0	0	0	0	0	0	0	0	0	3	2	1	0	1	1	0
265	1	0	0	0	0	36	1	59	157	1	97	1	18.42	65.1	118.7258646	363.5	1.77	6.14	3.29	32.9	131	4.46	1.41	0.99	0	1	1	1	1	1	1	0	0	0	0	1	0	0	1	0	1	0	3	3	1	0	1	1	0
266	1	1	1	0	1	24	1	57	138	1	82	1	21.97	102.2	69.79754159	795.9	2.15	2.49	1.37	26.8	80	1.45	8.09	0.17	0	1	0	1	1	1	1	0	0	0	0	0	0	0	0	0	1	0	3	3	1	1	1	1	0
267	1	0	0	0	0	36	1	55	104	0	58	0	25.69	79.4	96.04721462	310	1.9	8.09	5.51	28.4	109	6.22	2.23	1.42	0	1	1	1	1	0	0	0	0	0	0	0	0	0	0	0	1	0	3	3	1	0	1	1	0
268	0	0	0	0	0	36	0	57	125	0	68	0	27.34	58.7	102.8419992	419.3	5.71	4.43	1.14	28.5	119	4.47	0.23	0.83	0	0	0	1	1	1	1	0	0	0	0	0	0	0	0	0	0	0	3	2	1	0	0	0	0
269	0	0	0	0	0	36	1	42	118	0	81	1	23.39	81	102.7233429	295.9	34.29	20.03	2.14	18	126	4.48	6.55	1.25	0	0	1	1	1	1	0	0	1	0	0	1	0	0	0	1	1	0	6	5	1	1	1	1	0
270	1	1	0	0	1	35	0	72	130	1	64	0	25.63	64.1	83.21494775	499.8	1.91	5.47	3.69	22.6	120	4.78	4.42	0.94	0	1	0	1	1	1	0	0	1	0	0	1	0	0	0	1	1	0	3	3	1	0	1	1	0
271	0	0	0	0	0	35	0	38	132	1	76	0	22.58	52	136.0724522	360.3	0.7	4.62	2.91	40.5	134	2.65	4.075	0.86	0	0	0	1	1	1	1	0	0	0	0	0	0	0	0	0	0	0	3	2	1	0	0	0	0
272	0	0	0	0	0	35	1	36	115	0	63	0	20.57	61.3	150.0694625	283.2	1.11	3.29	2.02	32.1	158	3.76	0.99	1.01	0	0	0	1	0	0	0	0	0	0	0	0	0	0	0	0	0	0	3	2	1	0	1	1	0
273	1	1	0	0	1	35	0	52	127	0	87	1	22.03	63	97.79237832	348.2	5.68	8.67	3.64	22.4	131	4.85	4.075	0.96	0	0	0	1	0	1	1	0	0	0	0	1	0	0	1	0	1	0	3	3	1	1	1	1	0
274	1	1	0	0	1	34	0	54	117	0	75	0	22.6	54	116.1828897	365	3.16	10.13	7.69	23	149	8.52	6.68	1.04	0	0	0	1	0	1	1	0	0	0	0	1	0	0	1	0	0	0	3	2	1	1	1	1	0
275	0	0	0	0	0	34	1	55	142	1	89	1	26.35	88	84.81803593	424.8	1.75	7.89	6.03	22.4	138	5.71	3.59	0.94	0	0	0	1	1	1	0	0	1	0	0	1	0	1	0	0	1	0	3	3	1	0	1	1	0
276	0	0	0	0	0	34	0	55	124	0	76	0	27.55	64	93.94721052	685	2.96	7.46	5.11	29.1	139	7.01	4.075	1.23	0	1	0	1	0	0	0	0	0	0	0	1	0	0	1	0	0	0	3	2	1	0	1	1	0
277	0	0	0	0	0	34	1	46	143	1	82	1	20.2	57	152.7466961	461.9	1.1	6.64	4.09	28	133	2.82	1.87	0.78	0	0	0	1	1	1	1	0	0	0	1	1	0	1	0	0	1	0	3	3	1	1	1	1	0
278	0	0	0	0	0	33	1	61	129	0	96	1	21.56	68	111.0605904	450.9	1.85	7.7	5.9	21.8	126	4.11	3.46	0.85	0	1	0	1	1	0	0	0	0	0	0	0	0	0	0	0	1	0	3	3	1	1	1	1	0
279	0	0	0	0	0	33	0	52	119	0	81	1	20.93	70.9	84.77668575	435.3	0.97	9.32	7.34	20.9	99	4.51	2.94	0.74	0	0	0	1	1	0	0	0	0	0	0	1	0	1	0	0	1	0	3	3	1	0	1	1	0
280	0	0	0	0	0	33	0	64	159	1	78	0	25.39	63	89.88681462	452.9	2.09	5.64	3.65	34.6	116	5.07	1.3	1.03	0	1	0	1	0	0	0	0	0	0	0	0	0	0	0	0	0	0	3	2	1	0	1	1	0
281	0	0	0	0	0	32	0	54	140	1	84	1	27.3	37	183.5060323	389.4	3.32	10.79	8.44	20.5	137	6.65	10.52	0.99	1	0	1	1	1	1	1	0	0	0	0	1	0	1	0	0	1	0	3	3	1	1	1	1	0
282	0	0	0	0	0	32	0	65	159	1	70	0	20.4	153	30.5320541	141.4	4.74	8.96	6.26	22.5	110	3.99	9.55	0.68	1	1	1	1	0	0	0	0	0	0	0	1	0	0	1	0	1	0	3	3	1	1	1	1	0
283	0	0	0	0	0	32	1	58	111	0	77	0	21.5	73	104.1017834	325.4	2.01	4.12	2.79	21.9	138	3.55	5.95	0.87	1	0	0	1	1	1	0	1	0	0	0	0	0	0	0	0	0	0	3	2	0	0	1	1	0
284	0	0	0	0	0	32	0	52	140	1	74	0	23.97675234	49.5	130.8971067	312.6	1.43	8.52	6.06	33.1	116	3.26	0.7	0.81	1	0	0	1	0	0	0	0	0	0	0	0	0	0	0	0	0	0	3	2	1	0	1	1	0
285	0	0	0	0	0	32	0	55	112	0	81	1	25.6	71	82.86748045	331.2	0.14	10.54	1.87	33.1	129	6.92	15.3	1.18	1	1	0	1	1	0	0	0	0	0	0	1	0	1	0	0	0	0	3	2	1	1	0	1	0
286	0	0	0	0	0	28	1	71	134	1	78	0	24.79	63	113.5410782	396.4	1.4	7.43	6.03	59	130	5.91	1.67	1.03	1	1	0	1	0	0	0	0	0	0	0	0	0	0	0	0	1	0	3	3	1	1	1	1	0
287	0	0	0	0	0	31	1	45	113	0	80	1	24.8	59	147.54184	311.7	6.87	5.98	2.05	27.9	139	5.62	7.59	1.24	1	0	0	1	0	0	0	0	0	0	0	1	0	1	0	0	1	0	3	3	1	0	1	1	0
288	0	0	0	0	0	31	0	62	125	0	79	0	23.97675234	52.7	113.1178609	403.7	1.87	5.11	3.52	30.3	141	2.7	1.97	0.97	1	0	0	1	0	0	0	0	0	0	0	1	0	1	0	0	0	0	3	2	1	0	1	1	0
289	1	0	0	0	0	31	1	52	134	1	76	0	23.4	65	124.9418029	412	1.47	7.5	5.9	22.1	153	4.3	2.5	0.92	1	0	0	1	1	1	0	0	1	0	0	1	0	0	0	1	0	0	3	2	1	1	1	1	0
290	0	0	0	0	0	30	0	65	118	0	57	0	23.2	73.7	73.83797373	162.2	4.87	13.45	10.46	16.3	111	5.51	7.83	0.86	1	1	0	1	1	1	1	0	0	0	0	1	0	0	0	1	0	0	3	2	1	0	1	1	1
291	0	0	0	0	0	30	0	33	123	0	93	1	30.7	40	193.5447885	354.5	2.73	9.04	6.9	29.4	122	3.35	4.37	0.98	1	1	0	1	1	1	1	0	0	0	0	1	0	0	1	0	0	0	3	2	1	0	1	1	0
292	0	0	0	0	0	30	0	49	117	0	91	1	27.1	53.2	122.5272888	377.8	2.51	4.25	2.64	26.1	125	3.99	6.64	0.9	1	1	1	1	1	1	1	0	0	0	0	1	0	0	1	0	0	0	3	2	1	1	1	1	0
293	1	0	0	0	0	30	0	63	109	0	69	0	20.4	57.3	101.5174098	238.8	1.67	4.51	2.8	30.3	121	4.71	0.85	0.75	1	1	1	1	0	1	1	0	0	0	0	1	0	1	0	0	1	0	3	3	1	0	1	1	0
294	0	0	0	0	0	30	1	38	119	0	82	1	28.4	58.9	155.2963135	496.2	7.84	6.85	1.78	31.8	148	5.22	3.59	1.46	1	0	0	1	0	0	0	0	0	0	0	0	0	0	0	0	0	0	3	2	1	0	1	1	0
295	0	0	0	0	0	30	0	64	142	1	75	0	21.2	60	95.34849729	348.2	1.46	9.09	6.88	30.6	106	4.56	2.94	1.03	1	1	0	1	0	0	0	0	0	0	0	1	0	0	1	0	0	0	3	2	1	1	1	1	0
296	0	0	0	0	0	30	1	48	104	0	77	0	21.1	81	98.48376313	398.7	2.89	9.33	8.14	27.7	135	3.77	5.29	1	1	0	0	1	1	1	1	0	0	0	1	1	0	0	1	0	1	0	3	3	1	1	1	1	0
297	1	0	0	0	0	29	1	60	97	0	54	0	25.4	93	76.59812164	496.6	1.56	4.01	3.23	26.7	116	5.61	3	1.1	1	1	0	1	0	0	0	0	0	0	0	0	0	0	0	0	1	0	5	5	1	0	1	1	1
298	0	0	0	0	0	30	0	58	107	0	79	0	24	55.5	109.2831003	378.78	6.72	6.83	2.61	29.7	127	3.77	5.31	0.9	0	1	0	1	0	1	1	0	0	0	0	1	1	0	0	0	0	0	3	2	1	1	1	1	0
299	0	0	0	0	0	30	0	37	102	0	71	0	20.8	37.6	202.7995097	200	2.79	3.93	2.19	22.4	100	5.5	1.46	0.58	1	1	0	0	1	1	1	1	0	0	1	0	0	0	0	0	0	0	3	2	1	1	1	1	1
300	1	0	0	0	0	29	1	52	113	0	80	1	20.8	94.5	79.47361356	468.8	1.09	6.01	4.67	24.9	146	4.25	7.67	0.98	1	0	0	1	1	1	1	0	0	0	0	1	0	1	0	0	1	1	3	4	1	0	1	1	0
301	0	0	0	0	0	29	1	49	123	0	86	1	19.83	59	143.4538437	363.8	3.06	7.43	5.69	26.2	142	5.24	6.13	0.95	1	1	1	1	1	1	1	0	0	0	0	1	0	1	0	0	1	0	4	3	1	1	1	1	0
302	1	1	1	0	1	28	1	63	156	1	105	1	27.6	102.7	66.52319261	337	11.49	8.26	2.2	17.7	129	6.15	14.5	0.75	0	1	0	1	1	1	0	0	1	0	0	1	0	0	0	1	1	0	3	3	1	1	0	1	0
303	0	0	0	0	0	29	0	40	112	0	73	0	19.88	42.5	171.2357871	284.7	1.13	10.9	9.35	30.8	116	5.26	2.98	0.98	1	0	0	1	1	1	0	0	1	0	0	1	0	0	1	0	1	0	3	3	1	1	1	1	0
304	0	0	0	0	0	28	1	50	103	0	54	0	23.4	106.9	69.43644442	451.5	4.1	7.4	2.01	36.3	134	5.07	0.22	0.88	0	0	0	1	1	1	0	0	0	1	0	0	0	0	0	0	0	0	3	2	1	0	0	1	0
305	1	0	0	0	0	28	0	58	131	1	78	0	23.3	46.8	134.2999921	483.8	9.45	6.87	1.8	24.9	118	4.86	8.46	0.88	1	1	1	1	1	1	1	0	1	0	1	1	0	0	0	1	1	1	4	4	1	1	1	1	0
306	0	0	1	0	1	28	0	54	130	1	87	1	19.1	65	92.85258126	288.4	5.76	10.53	5.22	25.1	107	5.51	3.05	0.915987562	1	1	0	1	1	1	0	0	1	0	0	1	0	0	0	1	1	0	0	1	1	1	1	1	0
307	0	0	0	0	0	28	0	36	98	0	79	0	20	49	148.2766263	377.7	1.36	4.45	2.46	25.8	127	3.18	4.73	0.6	0	0	0	1	1	1	1	0	0	0	0	1	0	0	1	0	0	0	3	2	1	1	1	1	0
308	0	0	0	0	0	28	1	63	153	1	96	1	17.65	62	122.450397	507.6	2.01	5.87	3.69	32.3	123	4.77	6.57	1.01	1	1	0	0	1	1	1	0	0	0	0	1	0	0	1	0	1	0	3	3	1	1	1	1	0
309	0	0	0	0	0	27	0	65	125	0	80	1	23.7	47.2	126.5470678	376.8	2.62	7.01	4.46	33.7	139	5.47	0.86	1.11	1	1	0	1	1	1	1	0	0	0	0	1	0	0	1	0	0	0	3	2	1	0	1	1	0
310	0	0	0	0	0	27	1	27	136	1	88	1	33.1	65	148.9280682	360.6	2.52	11.83	9.07	23	154	7.14	8.96	1.31	0	1	0	1	1	1	1	0	0	0	0	0	0	0	0	0	0	0	3	2	1	0	1	1	0
311	1	0	0	0	0	27	0	66	132	1	90	1	21.3	70.9	76.83620618	418	1.38	7.45	5.58	25.3	109	2.87	3.29	0.78	1	0	0	0	1	1	1	0	0	0	0	1	0	1	0	0	1	0	3	3	1	1	1	1	0
312	0	0	0	0	0	27	1	58	111	0	74	0	23.97675234	62	126.8276528	587.9	2.42	4.66	2.87	33.9	151	3.88	4.075	1.08	1	1	1	1	0	1	1	0	0	0	0	1	0	1	0	0	1	0	3	3	1	1	1	1	0
313	0	0	0	0	0	27	1	31	112	0	82	1	25.4	55	177.2096251	542.4	2.14	10.52	8.58	19.9	159	3.64	2.75	0.67	1	0	0	0	1	1	1	0	0	0	1	0	0	0	0	0	0	0	3	2	1	1	1	1	0
314	1	0	0	0	0	27	1	61	160	1	104	1	21.1	90	79.13781574	282.8	2.01	9.24	7.85	19.9	128	5.36	21.24	0.85	1	1	0	1	0	1	1	0	0	0	0	1	0	1	0	0	1	0	3	3	0	0	0	0	0
315	1	1	0	0	1	26	1	62	220	1	123	1	16.61	65.7	114.9677336	395.5	1.75	6.6	4.34	22.8	147	4.74	1.08	0.67	1	1	1	1	1	1	1	0	0	0	0	1	0	0	1	0	1	0	3	3	1	1	1	1	0
316	0	0	0	0	0	26	0	57	134	1	92	1	27.97	58	104.3444924	392.9	2.01	10.37	9.18	30.7	148	3.73	1.67	0.9	1	1	1	1	1	1	1	0	0	0	0	1	0	1	0	0	0	0	3	2	1	1	1	1	0
317	0	0	0	0	0	26	1	74	111	0	68	0	24.7	106	59.26641975	273.9	1.26	4.56	3.41	26.2	77	4.22	4.24	0.91	0	1	0	1	1	1	1	0	0	0	0	0	0	0	0	0	1	0	4	6	1	0	1	1	0
318	1	0	0	0	0	26	1	74	149	1	84	1	22.68	83	79.65959058	371.1	1.48	5.37	3.84	23	142	6.54	3.36	0.72	1	1	1	1	1	1	1	0	0	0	1	0	0	0	0	0	1	0	3	3	1	1	1	1	0
319	0	0	0	0	0	26	0	33	118	0	77	0	23.42	41.9	182.9849019	279.1	3.82	5.36	2.03	23.1	135	3.3	1.52	0.68	1	0	0	1	0	0	0	0	0	0	0	1	1	0	0	0	0	0	3	2	1	1	1	1	0
320	0	0	0	0	0	26	0	44	120	0	76	0	26.7	50	136.7914677	389.1	5.25	4.1	1.55	35.6	144	3.11	4.075	1.15	1	0	0	1	1	0	0	0	0	0	0	1	0	1	0	0	1	0	3	3	1	1	1	1	0
321	0	0	0	0	0	25	0	65	123	0	63	0	17.8	57.7	99.26277334	263.7	2.58	4.87	2.25	24.9	125	3.64	4.27	0.94	1	1	0	1	0	0	0	0	0	0	0	1	0	0	1	0	0	0	3	2	1	1	1	1	0
322	0	0	0	0	0	25	1	69	117	0	78	0	24.7	132.4	46.91315782	427.5	5.24	14.79	9.13	18.6	111	6.82	7.65	0.82	1	1	1	1	0	1	1	0	0	0	0	0	0	0	0	0	1	0	3	3	1	1	1	1	0
323	0	0	0	0	0	25	1	18	136	1	98	1	22.2	128	70.41731575	509.1	1.02	5.5	2.88	24.76	116	3.95	4.6	0.74	1	1	0	1	1	0	0	0	0	0	0	0	0	0	0	0	0	1	3	3	1	1	0	0	0
324	1	0	0	0	0	25	0	48	128	0	84	1	23.3	37.9	185.9242053	306	9.26	6.56	1.18	24.76	141	3.88	4.075	0.915987562	1	0	0	1	0	0	0	0	0	0	0	1	1	0	0	0	0	0	3	2	1	1	1	1	0
325	0	0	0	0	0	25	1	55	200	1	113	1	20.6	108	66.21531384	605.6	6.95	11.52	7	24.76	168	5.81	6.38	0.84	1	1	0	1	0	0	0	0	0	0	0	1	0	0	1	0	1	0	3	3	1	0	1	1	0
326	0	0	0	0	0	25	1	68	177	1	93	1	24.6	66.5	108.621707	356.8	2.06	7.94	6.47	24.76	119	4.98	5.04	0.94	1	1	1	1	1	0	0	0	0	0	0	1	0	1	0	0	0	0	2	1	1	1	1	1	0
327	0	0	0	0	0	24	1	59	133	1	81	1	25.9	84.8	86.24504851	364	1	4.06	3.01	29.9	133	2.24	1.45	0.68	0	1	1	1	1	1	1	0	0	0	1	0	0	0	0	0	1	0	3	3	1	1	1	1	0
328	0	0	0	0	0	24	0	49	115	0	76	0	24.2	46.2	145.3141275	310.9	3.49	7.11	3.86	24.5	100	3.96	5.34	0.83	1	1	0	1	0	0	0	0	0	0	0	1	0	1	0	0	1	0	3	3	1	1	1	1	0
329	1	1	0	1	1	24	1	62	117	0	77	0	25.4	61.7	124.0388521	491.6	2.13	7.37	5.52	29.8	136	3.33	0.48	0.94	1	0	0	1	1	1	1	0	0	0	0	1	1	0	0	0	1	0	3	3	1	0	1	1	0
330	1	0	1	0	1	24	0	70	143	1	91	1	23.97675234	158.9	28.16017918	216.9	3.62	8.04	4.8	21	99	5.81	5.74	0.73	1	1	1	1	1	1	1	0	0	0	0	1	0	0	1	0	1	1	3	4	1	1	1	1	0
331	1	0	0	0	0	4	1	33	141	1	94	1	33.4	98	86.9144467	523.2	3.38	8.37	5.76	28.6	150	3.24	5.41	0.89	1	1	0	1	0	1	1	0	0	0	0	1	0	0	0	1	0	0	3	2	1	1	1	1	0
332	0	0	0	0	0	23	1	43	142	1	88	1	28.7	71	119.6204513	591.4	2.77	7.36	5.9	16.4	157	6.27	7.65	0.8	1	1	0	1	1	1	1	0	0	0	1	1	0	0	1	0	1	0	3	3	1	1	1	1	0
333	0	0	0	0	0	23	0	58	143	1	83	1	23.7	88	62.59269817	396	3.8	15.07	12.95	15.8	92	5.78	5.82	0.76	1	0	0	0	1	1	1	0	0	0	1	0	0	0	0	0	1	0	4	3	1	1	1	1	0
334	0	0	0	0	0	23	1	54	149	1	98	1	24.4	90.5	82.57153943	378.7	2.28	4.8	3.13	32	142	3.46	0.93	0.78	1	0	0	1	0	0	0	0	0	0	0	0	0	0	0	0	1	0	3	3	1	0	1	0	0
335	1	0	0	0	0	23	1	59	116	0	85	1	26.9	85	85.99976708	275.1	3.22	6.68	5.02	21.7	146	6.15	45.61	0.79	1	1	0	1	1	1	0	0	1	0	0	1	0	0	0	1	1	0	3	3	1	1	1	1	0
336	0	0	0	0	0	23	0	33	133	1	76	0	29.1	54	134.6504954	363.1	2.97	4.23	2.01	35.4	145	3.88	0.78	0.97	0	0	0	1	0	0	0	0	0	0	0	0	0	0	0	0	1	1	3	4	1	1	1	1	0
337	0	0	0	0	0	23	1	27	116	0	78	0	20.76	112	77.14081358	283.2	1.6	5.87	4.55	39.9	158	2.75	1.68	0.915987562	0	0	0	1	1	1	1	0	0	0	0	0	0	0	0	0	0	0	3	2	0	0	0	0	0
338	0	0	0	0	0	23	1	56	125	0	92	1	20.02	82	91.73098631	451.9	0.93	5.96	4.48	24.7	104	2.78	1.61	0.63	0	1	0	1	1	1	0	0	0	0	1	1	0	1	0	0	0	0	3	2	1	1	1	1	0
339	0	0	0	0	0	23	1	58	107	0	79	0	19	86	85.38997377	367.8	2.01	9.16	7.54	18.2	130	6.92	8.93	0.915987562	1	0	0	1	1	1	1	0	0	0	0	1	0	0	1	0	1	1	3	4	1	1	1	1	0
340	0	0	0	0	0	23	1	50	117	0	90	1	26.9	93	82.17233631	432.1	1.73	9.16	7.54	23.6	131	3.72	3.94	0.85	1	1	0	1	0	0	0	0	0	0	0	1	0	0	1	0	1	0	3	3	1	1	1	1	0
341	0	0	0	0	0	23	1	42	174	1	125	1	26.4	97	82.60769516	419.5	2.72	8.62	6.55	24.76	155	4.06	6	0.915987562	1	1	0	1	0	1	1	0	0	0	0	1	0	1	0	0	1	1	3	4	1	0	1	1	0
342	0	0	0	0	0	23	1	50	183	1	97	1	27.7	184	36.01279026	327.3	2.49	6.48	4.72	24.76	117	3.17	8.88	0.915987562	1	1	0	1	1	1	0	0	1	0	0	1	0	0	1	0	1	0	4	4	1	1	1	1	0
343	0	0	0	0	0	22	1	35	118	0	84	1	25.1	83	104.7652801	423.1	0.64	4.58	3.5	37.6	140	2.56	0.57	0.65	1	0	0	1	0	0	0	0	0	0	0	0	0	0	0	0	0	0	3	2	1	1	1	1	0
344	1	0	0	0	0	22	1	63	124	0	71	0	28.4	105	64.76552459	460.7	1.63	5.15	3.77	18.4	109	3.8	7.84	0.67	1	1	0	1	0	0	0	0	0	0	0	1	0	1	0	0	0	0	3	2	1	1	1	1	0
345	0	0	0	0	0	22	1	70	158	1	97	1	22	103	63.10827146	358.6	0.75	4.96	3.48	28.1	112	3.54	7.36	0.73	1	1	0	1	0	1	1	0	0	0	0	1	0	0	1	0	0	0	3	2	1	1	1	1	0
346	0	0	0	0	0	22	1	49	149	1	82	1	26.7	114	64.69553461	264.9	1.15	2.62	1.49	30.5	114	8.94	7.54	1.19	1	1	0	1	1	1	1	0	0	0	0	1	0	0	1	0	1	0	3	3	1	1	1	1	0
347	0	0	0	0	0	22	1	52	123	0	84	1	22.8	102	72.46401764	288.2	1.48	4.89	3.83	20.7	128	3.24	6.2	0.87	1	1	0	1	0	0	0	0	0	0	0	1	0	0	0	1	1	0	3	3	1	1	1	1	0
348	0	0	0	0	0	22	0	56	131	1	74	0	19.2	53	117.1804605	219.3	2.01	6.71	4.18	25.3	114	6.65	4.46	0.89	1	1	0	0	0	0	0	0	0	0	0	1	0	0	1	0	0	0	3	2	0	0	1	1	1
349	0	0	0	0	0	21	1	47	104	0	77	0	23.9	84	94.91177979	464.7	1.02	5.82	3.36	18.4	117	2.78	4.6	0.915987562	1	0	0	1	1	1	1	0	0	0	1	1	0	0	1	0	0	0	3	2	1	1	1	1	0
350	1	0	0	0	0	21	1	32	127	0	84	1	32.4	170	44.96993925	354	6.98	12.87	7.05	24.76	151	4.75	20.1	0.915987562	1	1	0	0	1	1	1	0	0	0	1	0	0	0	0	0	1	1	5	6	1	0	1	1	0
351	1	0	0	0	0	21	1	58	171	1	115	1	24.2	116	59.46833767	365.2	3.1	8.92	6.24	22.8	133	4.94	8.54	0.88	1	1	0	1	1	1	0	0	1	0	1	0	0	0	0	0	1	1	3	4	1	1	1	1	1
352	0	0	0	0	0	21	0	60	99	0	58	0	22.7	57	104.3395646	339.9	1.08	4.43	2.97	27.6	111	22.7	2.2	1.01	1	1	0	1	1	1	1	0	0	0	0	1	0	0	0	1	1	0	3	3	1	1	1	1	0
353	0	0	0	0	0	21	0	19	95	0	82	1	18.4	46	180.3467473	254.9	1.01	4.29	2.83	41	128	2.79	0.96	0.58	1	0	0	0	0	0	0	0	0	0	0	0	0	0	0	0	0	0	1	0	1	1	1	0	0
354	0	0	0	0	0	21	1	40	118	0	72	0	24	89	92.96436705	301	2.39	5.95	4.11	14	124	4.15	7.98	0.68	1	0	0	1	1	1	1	0	0	0	0	1	0	0	0	1	1	0	3	3	1	1	1	1	0
355	0	0	0	0	0	21	1	56	175	1	113	1	30.1	76	100.5572476	372.9	5.55	8.62	4.63	23.8	161	5.56	3.88	1.34	1	1	0	1	1	1	0	0	0	0	1	1	0	0	0	1	1	0	3	3	1	1	1	1	0
356	0	0	0	0	0	21	1	25	136	1	92	1	23.7	81	115.7529104	513.2	1.14	4.9	3.65	24.76	161	2.18	1.66	0.73	1	0	0	1	1	1	1	0	0	0	0	0	0	0	0	0	0	0	3	2	1	1	1	1	0
357	1	1	0	0	1	21	0	32	147	1	100	1	25.5	96	67.63271814	252	1.51	7.22	5.64	24.76	134	4.57	9.28	0.72	1	1	0	1	1	1	1	0	0	0	1	0	0	0	0	0	1	1	6	6	1	1	1	1	0
358	0	0	0	0	0	21	1	67	124	0	83	1	19.7	77	91.62024682	371.7	1.41	5.53	4.66	24.76	105	6.54	2.15	1.17	1	0	0	1	0	0	0	0	0	0	0	0	0	0	0	0	1	0	3	3	1	0	1	1	0
359	1	0	0	0	0	20	1	52	134	1	91	1	25.8	144	47.75949916	491	0.89	4.49	2.65	24.76	105	3.28	1.67	0.85	1	1	0	1	1	0	0	0	0	0	0	1	1	0	0	0	0	0	3	2	1	1	1	1	1
360	1	0	1	0	1	9	1	66	216	1	136	1	20	232	24.31837336	433.9	3.61	9.09	7.3	24.76	111	5.78	3.9	0.96	1	1	0	1	0	0	0	0	0	0	0	1	0	0	0	1	1	0	3	3	1	0	1	1	1
361	0	0	0	0	0	20	1	63	141	1	101	1	28.3	80	89.97584954	446.3	3.22	7.94	5.84	16.8	147	4.25	9.74	0.77	1	1	0	1	1	1	1	0	0	0	1	1	0	1	0	0	1	0	1	1	1	0	1	1	0
362	0	0	0	0	0	20	0	34	100	0	65	0	20.4	47	158.1448121	213	1.31	6.2	4.34	19.8	138	6.92	3.99	0.915987562	1	0	0	0	0	0	0	0	0	0	0	1	0	0	1	0	1	0	3	3	1	1	1	0	0
363	0	0	0	0	0	20	1	32	121	0	80	1	22.9	74	122.9232114	356.9	1.96	7.46	6.3	27.1	156	3.22	2.41	0.915987562	1	1	0	1	1	1	1	0	0	0	0	1	0	0	0	1	1	0	3	3	1	1	1	1	0
364	0	0	0	0	0	20	1	41	133	1	112	1	25	100	80.1822582	256.3	2.38	9.08	7.61	19.4	167	3.8	12.66	0.915987562	1	1	0	1	1	1	1	0	0	0	0	1	0	0	1	0	0	1	3	3	1	1	1	1	0
365	0	0	0	0	0	20	1	54	133	1	99	1	26.4	90	83.12646644	385.6	5.19	5.25	2.26	20.2	135	3.8	5.08	0.75	1	0	0	0	1	1	1	0	0	0	0	1	0	1	0	0	1	0	3	3	1	0	1	1	0
366	0	0	0	0	0	20	0	53	161	1	87	1	24.7	63	97.10783167	335	2.01	8.61	5.38	22.9	119	7.35	5.28	0.915987562	1	1	0	1	0	1	1	0	0	0	0	1	0	0	0	1	0	0	3	2	1	1	1	1	0
367	0	0	0	0	0	20	1	72	106	0	68	0	18.9	60	119.5969557	450.6	2.01	8.87	7.01	24.4	170	4.58	5.99	0.915987562	0	1	0	1	1	1	1	0	0	0	0	1	0	0	1	0	0	0	3	2	1	0	1	1	0
368	0	0	0	0	0	19	1	48	130	1	101	1	28.01	86	91.60399095	365	1.56	12.7	10.83	24.76	173	4.57	12.53	1.01	1	1	1	1	1	1	1	0	0	0	1	1	0	1	0	0	1	0	3	3	1	0	1	1	0
369	0	0	0	0	0	18	0	30	107	0	66	0	24.03	40	197.6668021	381.2	1.68	14.48	12.36	26.3	118	3.18	0.81	0.71	1	0	0	1	0	0	0	0	0	0	0	1	0	1	0	0	0	0	3	2	1	1	1	1	0
370	0	0	0	0	0	18	0	37	100	0	61	0	23.56	49	147.2386899	238.9	1.06	7.77	5.48	16.6	136	3.8	6.19	0.77	1	0	0	0	1	1	1	0	0	0	1	0	0	0	0	0	1	0	3	3	1	1	1	0	0
371	0	0	0	0	0	18	1	52	147	1	81	1	23.43	92	82.09194272	369	5.82	7.17	3.71	23.7	123	6.54	7.19	0.97	1	1	0	1	0	0	0	0	0	0	0	1	0	0	1	0	0	0	3	2	1	0	0	0	0
372	0	0	0	0	0	18	1	43	100	0	67	0	23.2	42	225.6671729	273	2.01	7.11	5.02	22.1	135	4.04	2.37	1.03	1	0	0	0	1	0	0	0	0	0	0	0	0	0	0	0	0	0	3	2	0	0	0	0	0
373	0	0	0	0	0	8	1	56	187	1	113	1	23.97675234	101	71.30048267	487	1.85	6.31	4.76	24.76	138	5.3	6.54	0.87	1	1	0	1	1	0	0	0	0	0	0	1	0	0	0	1	0	0	3	2	1	1	1	1	0
374	0	0	0	0	0	8	0	44	106	0	75	0	23.97675234	64	101.4944177	323	0.83	4.32	2.74	24.76	117	2.11	4.075	0.84	1	1	1	1	0	0	0	0	0	0	0	0	0	0	0	0	1	1	3	4	0	1	0	0	0
375	1	0	0	0	0	15	1	49	104	0	53	0	24.8	67	123.0121006	276.3	2.54	9.84	7.84	23.9	125	4.13	8.14	0.83	1	0	0	1	0	1	1	0	0	0	0	1	0	0	0	1	1	0	3	3	1	1	1	1	0
376	0	0	0	0	0	15	0	49	132	1	91	1	20.7	56	115.1597365	243.1	2.19	3.99	2.57	36.1	118	3.27	1.52	0.8	1	1	0	1	0	1	1	0	0	0	0	0	0	0	0	0	0	1	3	3	1	1	0	0	0
377	0	0	0	0	0	15	0	19	122	0	77	0	19.8	52	155.5014668	285.5	1.19	7.17	5.68	23.3	110	3.64	1.18	0.72	0	0	0	0	1	1	1	0	0	0	0	0	0	0	0	0	0	0	3	2	1	1	1	0	0
378	0	0	0	0	0	16	1	73	155	1	81	1	20	79	85.15753501	327.2	0.95	4.26	3.21	27	109	6.52	4.075	1.09	0	1	1	1	0	0	0	0	0	0	0	1	0	1	0	0	1	0	3	3	1	1	1	1	0
379	0	0	0	0	0	16	0	64	125	0	74	0	22.4	47	128.0950667	47	4.69	4.69	1.04	24.76	129.07	1.1	4.22	0.81	0	1	1	1	0	1	0	0	0	0	1	0	0	0	0	0	1	0	3	3	1	1	1	1	0
380	0	0	0	0	0	16	1	55	136	1	91	1	23	115	61.37394972	115	6.86	6.86	1.22	20.8	129.07	4.85	8.24	0.784	0	1	0	1	1	1	1	0	0	0	0	1	0	0	0	1	1	0	3	3	1	1	1	1	0
381	0	0	0	0	0	16	0	63	117	0	81	1	21.6	39	161.641308	378.7773349	7.6	7.6	5.16	29.8	129.0731507	0.73	2.9	0.67	0	0	1	1	0	0	0	0	0	0	0	1	0	1	0	0	0	0	3	2	1	1	1	1	0
382	0	0	0	0	0	16	1	65	151	1	95	1	27.8	79	90.08014857	378.7773349	6.82	6.82	5.75	27.7	129.0731507	0.85	7.42	0.855	0	1	1	1	1	1	1	0	0	0	0	1	0	0	1	0	0	0	3	2	0	0	0	0	0
383	0	0	0	0	0	16	0	33	121	0	73	0	35.2	147	40.12225682	468	4.66	4.66	2.88	40.3	129.0731507	0.92	0.8	0.6	0	0	0	1	0	0	0	0	0	0	0	0	0	0	0	0	1	0	3	3	1	1	0	1	1
384	0	0	0	0	0	17	0	50	120	0	83	1	25.1	52	125.0723164	339.7	7.71	7.71	5.06	29.1	123	0.79	5.66	0.368	0	1	0	1	1	1	1	0	0	0	0	1	0	1	0	0	0	0	3	2	1	1	1	1	0
385	0	0	0	0	0	17	1	69	149	1	78	0	24.5	114	56.21591397	456	1.68	5.94	4.4	18.7	114	6.02	9.94	0.83	1	1	0	1	1	1	1	0	0	0	1	1	0	0	0	1	0	0	3	2	1	1	1	1	0
386	1	0	0	0	0	18	0	40	117	0	68	0	29.4	51	137.3613049	326.1	1.64	5.54	4.02	22.4	121	3.17	5	1.03	1	1	0	1	1	1	0	0	0	0	1	1	0	0	1	0	0	0	3	2	1	1	1	1	0
387	0	0	0	0	0	17	0	43	117	0	73	0	23.5	58	115.1277592	285	2.53	7.54	5.43	24.5	136	26.6	5.92	0.69	1	0	0	0	1	1	1	0	0	0	0	1	0	1	0	0	0	0	3	2	1	1	1	1	1
388	0	0	0	0	0	17	1	48	136	1	78	0	24.5	77	104.7021828	345	2.09	7.99	6.41	21	140	3.33	4.075	0.73	1	1	1	0	1	1	1	0	0	0	0	1	0	0	0	1	0	0	3	2	1	1	1	1	0
389	0	0	0	0	0	17	1	53	132	1	76	0	24.46	98	75.52260118	345	1.12	7.12	5.81	16.8	106	7.83	4.23	1.06	1	1	0	1	0	0	0	0	0	0	0	1	0	0	0	1	0	1	3	3	1	1	1	1	0
390	0	0	0	0	0	17	0	29	136	1	88	1	24.91	84	81.17482488	293.6	3.28	5.49	3.22	26.3	97	4.86	5.85	1.06	1	1	0	1	0	0	0	0	0	0	0	0	0	0	0	0	1	0	3	3	0	1	0	0	0
391	0	0	0	0	0	17	0	38	134	1	75	0	30.84	64	105.8636016	414.8	6.16	6.59	3.13	23.6	143	4.25	7.56	1.03	1	0	0	1	1	1	1	0	0	0	1	1	0	0	1	0	1	0	3	3	1	1	1	1	0
392	0	0	0	0	0	17	1	55	136	1	77	0	21.48	87	85.99812565	321	2.01	10.86	9.2	24.5	145	4.39	6.29	0.85	1	0	0	1	0	0	0	0	0	0	0	1	0	0	1	0	0	0	3	2	1	1	1	1	0
393	0	0	0	0	0	17	0	18	101	0	66	0	22.03	73	106.1275651	469.4	5.78	4.66	2.91	16.8	119	6.02	8.48	0.87	1	0	0	0	1	0	0	0	0	0	0	0	0	0	0	0	0	0	3	2	0	0	0	0	0
394	0	0	0	0	0	17	1	53	102	0	72	0	23	79	98.00271604	223.9	2.92	10.63	9.12	14.7	117	6.54	5.7	0.83	1	0	0	0	1	1	0	0	1	0	0	1	0	0	1	0	0	0	3	2	1	1	1	1	0
395	1	0	0	0	0	16	1	58	103	0	65	0	24.2	110	63.41204386	337.8	1.58	3.65	2.15	25	124	6.27	2.82	0.7	1	0	0	1	1	1	0	0	0	0	1	0	0	0	0	0	1	0	3	3	1	0	1	1	1
396	1	0	0	0	0	16	0	64	125	0	71	0	17.3	67	83.43999668	407.2	0.77	5.88	3.85	22.3	101	4.52	3.73	0.83	1	1	0	1	1	0	0	0	0	0	0	0	0	0	0	0	0	0	3	2	0	0	0	0	0
397	0	0	0	0	0	16	1	67	136	1	87	1	28.7	130	48.64085847	596.8	1.7	8.44	6.39	26.2	127	4.22	3.52	0.72	1	0	0	0	0	0	0	0	0	0	0	0	0	0	0	0	0	0	3	2	0	0	0	0	0
398	0	0	0	0	0	16	1	63	121	0	76	0	27.6	89	79.09503674	321.7	2.34	5.03	3.32	21.5	125	4.15	3.36	1.04	1	0	0	1	0	0	0	0	0	0	0	0	0	0	0	0	0	0	3	2	0	1	0	0	0
399	0	0	0	0	0	15	1	44	142	1	85	1	26.6	70	120.8377133	306.7	2.01	5.39	2.83	33.1	150	3.88	13.85	1.06	0	1	0	1	1	0	0	0	0	0	0	1	0	0	1	0	0	0	3	2	1	1	1	1	1
400	1	0	0	0	0	15	0	30	90	0	63	0	17	69	102.2482103	336.3	2.01	3.8	2.43	22.3	89	2.69	3.59	0.62	1	0	0	1	1	1	1	0	0	0	1	1	0	0	0	1	1	0	3	3	1	1	1	1	0
401	0	0	0	0	0	15	0	54	116	0	78	0	21.4	53	118.8383746	252.1	1.51	8.42	6.58	23.3	122	4.06	1.84	0.94	1	0	0	0	1	1	1	0	0	0	0	1	0	0	1	0	1	0	3	3	1	1	0	0	0
402	0	0	0	0	0	15	0	64	119	0	81	1	26.3	54	108.3015467	324	2.44	8.4	6.2	19.3	127	4.06	9.31	1.1	0	1	0	1	1	1	1	0	0	0	1	0	0	0	0	0	0	0	3	2	1	0	0	0	0
403	0	0	0	0	0	14	1	18	127	0	59	0	33.3	71	144.6024753	534	2.03	7.75	6.34	22.8	161	5.08	3.39	0.95	0	0	0	1	1	1	1	0	0	0	0	0	0	0	0	0	0	0	3	2	1	0	0	0	0
404	1	0	0	0	0	14	0	62	145	1	89	1	25.8	42	148.8304605	401	2.28	4.54	2.62	33.3	154	4.52	3.49	1.32	1	0	1	1	1	1	0	0	0	0	1	1	1	0	0	0	1	0	3	3	1	1	1	1	0
405	0	0	0	0	0	14	1	45	121	0	82	1	19.9	88	90.99043193	342	2.47	9.72	8.24	17.2	128	4.57	5	0.87	1	0	0	1	1	1	1	0	0	0	0	1	0	0	0	1	1	0	3	3	1	1	1	1	0
406	1	0	0	0	0	14	1	48	108	0	77	0	26	58	147.4818506	405	1.49	5.7	4.32	32.6	154	2.87	1.04	0.915987562	1	1	0	1	1	1	1	0	0	0	0	0	0	0	0	0	1	0	3	3	1	1	1	1	0
407	1	0	0	0	0	11	1	51	140	1	95	1	23.97675234	89	86.05146138	397	2.01	7.54	5.77	23.1	135	4.99	9.12	0.915987562	1	1	0	1	1	1	1	0	0	0	0	1	1	0	0	0	0	0	3	2	1	1	0	0	0
408	0	0	0	0	0	11	1	57	135	1	82	1	23.97675234	100	71.65826012	564	1.9	5.84	4.29	24.9	182	5.13	7.77	1.19	1	0	0	1	0	0	0	0	0	0	0	1	0	0	1	0	0	0	3	2	1	1	1	1	1
409	0	0	0	0	0	9	1	55	129	0	32	0	23.97675234	80	95.17699043	432.1	1.56	8.63	6.88	16.6	113	4.25	9.65	0.85	1	1	0	1	1	1	0	0	0	0	1	1	0	0	1	0	0	0	3	2	1	0	0	0	0
410	0	0	0	0	0	9	1	29	161	1	105	1	23.97675234	83	109.2752699	378.78	2.31	13.7	12.17	19	149	1.92	1	0.79	1	1	0	1	1	1	1	0	0	0	1	1	1	0	0	0	0	0	3	2	0	0	0	0	0
411	0	0	0	0	0	9	0	28	104	0	72	0	23.97675234	47	164.9527114	292	1	5.97	4.18	35.4	115	2.4	1.58	0.915987562	1	0	0	1	0	0	0	0	0	0	0	0	0	0	0	0	1	0	3	3	1	1	0	0	0
412	0	0	0	0	0	9	1	74	148	1	82	1	19.49	209	26.08234431	349	1.54	5.3	3.82	27	83	5.15	5.73	0.77	1	1	0	0	0	1	0	0	0	0	1	1	0	0	1	0	1	0	6	5	1	1	1	1	1
413	0	0	0	0	0	8	0	67	153	1	78	0	20.82	229	18.48865685	268	2.02	4.81	2.85	23.9	79	3.22	5.94	0.64	1	1	0	1	1	1	1	0	0	0	0	1	0	0	1	0	0	0	6	4	0	0	0	0	0
414	0	0	0	0	0	8	1	71	148	1	103	1	25.91	128	48.18799813	542	1.36	5.25	3.22	24.76	152	5.85	1.87	0.96	1	1	0	0	1	0	0	0	0	0	0	0	0	0	0	0	0	0	3	2	0	0	0	0	0
415	0	0	0	0	0	8	0	32	121	0	89	1	19.47	65	108.3703596	478	2.62	8.17	5.78	24.76	129	2.95	1.85	0.87	1	0	0	1	0	0	0	0	0	0	0	1	1	0	0	0	0	0	3	2	1	1	1	1	0
416	0	0	0	0	0	13	1	59	120	0	70	0	21.48	131	50.97811348	273	3.32	9.61	7.27	14.7	103	6.35	19.24	0.97	1	0	1	0	1	1	1	0	0	0	1	1	0	0	0	1	0	0	3	2	1	1	1	1	1
417	0	0	0	0	0	13	1	70	144	1	94	1	20.69	56	131.8399911	366.4	3.12	10.04	7.36	25.6	124	5.42	5.5	0.94	1	1	0	1	1	1	1	0	0	0	0	1	1	0	0	0	0	0	3	2	1	1	0	0	0
418	1	0	0	0	0	13	1	73	142	1	68	0	18.73	93	69.91306633	416	1.83	7.72	0.83	23	116	6.27	4.43	0.96	1	1	0	1	1	0	0	0	0	0	0	0	0	0	0	0	0	0	1	0	1	1	1	1	0
419	0	0	0	0	0	13	0	52	131	1	89	1	22.06	34	206.1340433	276.6	6.25	6.58	3.21	27.7	115	5.36	6.66	0.99	1	0	0	1	1	1	1	0	0	0	0	1	0	1	0	0	0	0	3	2	1	1	1	1	1
420	0	0	0	0	0	14	0	23	114	0	65	0	17.47	37	228.1516647	276	2.01	6.5	4.96	25.7	127	3.28	1.94	0.915987562	1	0	0	0	1	1	0	0	0	0	1	0	0	0	0	0	0	0	1	0	1	1	1	1	1
421	0	0	0	0	0	14	0	66	118	0	71	0	22.43	62	90.36404412	514.4	2.01	3.36	1.78	22.9	129	3.88	2.54	0.88	1	1	1	1	0	0	0	0	0	0	0	1	0	0	1	0	1	0	3	3	1	1	0	1	0
422	0	0	0	0	0	56	0	32	101	0	58	0	17.04	40	194.9091525	311.5	0.64	6.49	4.12	26.4	106	2.81	3.14	0.915987562	1	0	0	0	0	0	0	0	0	0	0	0	0	0	0	0	1	0	2	2	1	1	1	1	0
423	0	0	0	0	0	56	0	62	140	1	74	0	22.51	41.3	151.8856014	241.6	1.88	9.94	7.99	21.4	128	5.87	8.86	0.94	0	1	1	1	0	0	0	0	0	0	0	1	0	0	1	0	1	0	3	3	1	1	1	1	0
424	0	0	0	0	0	57	1	58	151	1	77	0	26.29	55	146.5942771	484	1.21	3.17	3.9	25.4	148	4.96	3	0.915987562	1	0	1	1	0	1	1	0	0	0	0	1	1	0	0	0	1	0	3	3	1	1	1	1	0
425	0	0	0	0	0	57	1	30	144	1	89	1	25.5	58.5	165.6323287	429.4	2.98	11.08	8.45	32.5	140	3.17	3.29	1.19	0	1	0	1	1	1	1	0	0	0	0	0	0	0	0	0	1	0	3	3	1	0	1	1	0
426	0	0	0	0	0	58	0	64	135	1	81	1	20.28	56.1	103.4195432	370	1.68	16.78	12.27	21.4	113	4.57	1.43	0.81	1	1	0	1	1	0	0	0	0	0	0	1	0	0	1	0	0	0	3	2	1	1	1	1	0
427	1	0	1	0	1	19	1	55	119	0	94	1	23.14	65.4	121.4323122	420	1.57	5.43	7.78	21.8	163	5.29	10.24	1.01	1	1	1	1	1	1	1	0	0	0	0	1	0	1	0	0	1	0	3	3	1	1	1	1	0
428	1	0	0	0	0	58	1	72	166	1	94	1	21.34	75.4	90.73253178	332.6	0.97	10.74	6.94	24	133	5.41	3.24	0.93	1	1	0	1	1	1	1	0	0	0	0	1	0	0	1	0	0	0	3	2	1	1	1	1	0
429	0	0	0	0	0	58	0	59	155	1	90	1	20.96	54.3	111.4241881	256.3	3.4	7.35	4.58	30.1	118	2.68	3.83	0.75	0	0	0	1	1	0	0	0	0	0	0	1	0	1	0	0	1	0	3	3	1	1	1	1	0
430	0	0	0	0	0	59	0	40	146	1	98	1	19.92	55.2	124.8281131	210.8	2.44	8.1	5.43	22.2	137	4.98	2.98	1.06	1	0	0	1	1	1	1	0	0	0	0	0	0	0	0	0	0	0	3	2	1	1	1	1	0
431	0	0	0	0	0	59	1	63	129	0	75	0	19.38	55	141.5348075	296	5.1	10.05	4.99	22.1	146	2.14	1.39	0.9	0	1	0	1	1	0	0	0	0	0	0	1	1	0	0	0	1	0	3	3	1	1	1	1	0
432	0	0	0	0	0	59	1	47	149	1	103	1	24.09	78	103.8081376	375	3.69	11.41	8.78	18.1	130	8.36	13.39	0.915987562	0	0	1	1	1	0	0	0	0	0	0	1	0	0	1	0	1	1	3	4	1	1	1	1	0
433	1	0	0	0	0	59	1	20	132	1	81	1	21.12	126	70.27422678	512	2.08	7.58	4.43	29.4	87	3.96	2.87	0.73	1	1	0	1	1	1	1	0	0	0	0	1	0	0	1	0	0	1	7	6	1	1	1	1	0
434	0	0	0	0	0	61	1	70	99	0	64	0	32.45	40	198.0231479	270	2.42	4.75	2.67	34.3	128	2.08	1.17	1.06	0	1	1	1	1	1	1	0	0	0	0	0	0	0	0	0	0	0	1	0	1	1	1	1	0
435	0	0	0	0	0	61	0	53	140	1	80	1	25.71	37	184.7996297	441	2.21	10.84	8.04	30.8	135	3.49	1.95	1.06	1	1	1	1	1	1	1	0	0	0	0	1	0	1	0	0	0	0	2	1	1	1	1	1	0
436	0	0	0	0	0	61	1	67	165	1	96	1	25.95	62	119.0576186	481	0.9	9.14	5.59	21.9	105	4.69	6.72	1.53	0	1	0	1	1	0	0	0	0	0	0	1	1	0	0	0	0	0	2	1	1	1	1	1	0
437	1	0	0	0	0	61	1	38	121	0	75	0	26.93	118	67.03863934	518.6	1.56	7.46	8.99	22.9	158	4.58	6.38	0.915987562	0	0	0	1	0	0	0	0	0	0	0	0	0	0	0	0	0	0	2	1	1	1	1	1	0
438	0	0	0	0	0	61	1	23	150	1	95	1	25.11	99	92.10195739	243	4.22	7.25	4	25.7	152	4.69	10.57	0.89	0	0	0	1	1	0	0	0	0	0	0	1	1	0	0	0	0	0	2	1	1	1	1	1	0
439	0	0	0	0	0	61	0	51	113	0	68	0	21.22	56	113.553143	224.1	2.72	5.72	7.92	25.3	119	3.57	11.45	1.26	0	0	0	1	1	1	1	0	0	0	0	1	1	0	0	0	0	0	2	1	1	1	1	1	0
440	1	0	0	0	0	56	0	60	119	0	78	0	27.05	92	58.49008296	651	4.21	6.73	3.38	26.7	132	3.38	7.28	1.03	1	1	0	1	1	1	1	0	0	0	0	1	0	1	0	0	0	0	3	2	1	1	1	1	0
441	1	0	0	0	0	60	0	38	140	1	76	0	23.81	241.7	21.23424302	460.6	1.54	4.59	3.12	30.2	97	6.66	2.79	1.23	1	0	0	1	1	1	1	0	0	0	0	1	0	0	1	0	1	0	2	2	1	1	1	1	0
[truncated: 6 more columns]
